# Supplementary material for: When David Beats Goliath: The Advantage of Large Size in Interspecific Aggressive Contests Declines over Evolutionary Time
Source: PLoS One. 2014 Sep 24;9(9):e108741. doi: 10.1371/journal.pone.0108741 (PMC4177554; doi:10.1371/journal.pone.0108741)
Supplement: Table S1 — Description of variables for our dataset (Table S2). (TXT) [file pone.0108741.s003.txt]

Martin and Ghalambor dataset

General Description - Data on aggressive interactions among species of birds compiled from the literature. Used in a study testing the importance of body size and evolutionary divergence for behavioral dominance among species.

Column/Variable information:

number = comparison number

group = one of three groups used in our analysis [interactions involving: vultures (Cathartidae and Accipitridae), hummingbirds (Trochilidae), and woodcreepers/antbirds (Dendrocolaptidae and Thamnophilidae)]

family.A = taxonomic family of species A (following Gill, F., and D. Donsker. Eds. 2010. IOC World Bird Names (v 2.6). Available at http://www.worldbirdnames.org.)

genus.A = genus of species A (following Gill and Donsker 2010)

species.A = species name for species A (following Gill and Donsker 2010)

family.B = taxonomic family of species B (following Gill and Donsker 2010)

genus.B = genus of species B (following Gill and Donsker 2010)

species.B = species name for species B (following Gill and Donsker 2010)

win.A = number of aggressive interactions between species A and B that were won by species A

win.B = number of aggressive interactions between species A and B that were won by species B

sum.win = total number of aggressive interactions observed between species A and B (win.A + win.B) 

mass.A = mean mass of species A

mass.B = mean mass of species B

small.win = species interactions where the lighter species won the majority of interactions (= 1); otherwise = 0; "na" refers to cases where both species won the same number of interactions within the species pair

gen.dist = Tamura-Nei genetic distances calculated between groups (species A versus species B) using sequence from a focal mitochondrial gene; for comparisons among families, genetic distance reflects the average distance between all sequence from each family in our study

gene = mitochondrial gene used to estimate genetic distance among species (cytb = cytochrome b, ND2 = NADH dehydrogenase subunit 2)

dom.species = species that won the majority of aggressive interactions within the species pair; "na" refers to cases where both species won the same number of interactions within the species pair

sub.species = species that lost the majority of aggressive interactions within the species pair; "na" refers to cases where both species won the same number of interactions within the species pair

interaction.data.reference = reference(s) for data on aggressive interactions among species

mass.data.reference = reference(s) for data on mass of each species involved in the interaction
