# Supplementary material for: When David Beats Goliath: The Advantage of Large Size in Interspecific Aggressive Contests Declines over Evolutionary Time
Source: PLoS One. 2014 Sep 24;9(9):e108741. doi: 10.1371/journal.pone.0108741 (PMC4177554; doi:10.1371/journal.pone.0108741)
Supplement: Table S2 — Dataset used in our study. (TXT) [file pone.0108741.s004.txt]

number	group	family.A	genus.A	species.A	family.B	genus.B	species.B	win.A	win.B	sum.win	mass.A	mass.B	small.win	gen.dist	gene	dom.species	sub.species	interaction.data.reference	mass.data.reference
1	vultures	Cathartidae	Cathartes	aura	Cathartidae	Coragyps	atratus	578	459	1037	1590	1660	1	0.1303	cytb	Cathartes aura	Coragyps atratus	"Wallace, M. P. and S. A. Temple. 1987. Competitive interactions within and between species in a guild of avian scavengers. Auk 104:290-295; Houston, D. C. 1988. Competition for food in Neotropical vultures in forest. Ibis 130:402-417; Buckley, N. J. 1996. Food finding and the influence of information, local enhancement, and communal roosting on foraging success of North American vultures. Auk 113:473-488."	"Wallace, M. P. and S. A. Temple. 1987. Competitive interactions within and between species in a guild of avian scavengers. Auk 104:290-295; Houston, D. C. 1988. Competition for food in Neotropical vultures in forest. Ibis 130:402-417."
2	vultures	Cathartidae	Cathartes	aura	Falconidae	Phalcoboenus	australis	52	21	73	2100	1500	0	0.1804	cytb	Cathartes aura	Phalcoboenus australis	"Dwyer, J. F., and S. G. Cockwell. 2011. Social hierarchy of scavenging raptors on the Falkland Islands, Malvinas. Journal of Raptor Research 45:229-235."	"Dwyer, J. F., and S. G. Cockwell. 2011. Social hierarchy of scavenging raptors on the Falkland Islands, Malvinas. Journal of Raptor Research 45:229-235."
3	vultures	Cathartidae	Coragyps	atratus	Cathartidae	Cathartes	burrovianus	7	2	9	1820	960	0	0.0318	cytb	Coragyps atratus	Cathartes burrovianus	"Houston, D. C. 1988. Competition for food in Neotropical vultures in forest. Ibis 130:402-417."	"Houston, D. C. 1988. Competition for food in Neotropical vultures in forest. Ibis 130:402-417."
4	vultures	Cathartidae	Sarcoramphus	papa	Cathartidae	Cathartes	aura	164	0	164	3370	1590	0	0.1247	cytb	Sarcoramphus papa	Cathartes aura	"Wallace, M. P. and S. A. Temple. 1987. Competitive interactions within and between species in a guild of avian scavengers. Auk 104:290-295; Houston, D. C. 1988. Competition for food in Neotropical vultures in forest. Ibis 130:402-417."	"Wallace, M. P. and S. A. Temple. 1987. Competitive interactions within and between species in a guild of avian scavengers. Auk 104:290-295; Houston, D. C. 1988. Competition for food in Neotropical vultures in forest. Ibis 130:402-417."
5	vultures	Cathartidae	Sarcoramphus	papa	Cathartidae	Coragyps	atratus	2154	21	2175	3370	1660	0	0.1308	cytb	Sarcoramphus papa	Coragyps atratus	"Wallace, M. P. and S. A. Temple. 1987. Competitive interactions within and between species in a guild of avian scavengers. Auk 104:290-295; Houston, D. C. 1988. Competition for food in Neotropical vultures in forest. Ibis 130:402-417."	"Wallace, M. P. and S. A. Temple. 1987. Competitive interactions within and between species in a guild of avian scavengers. Auk 104:290-295; Houston, D. C. 1988. Competition for food in Neotropical vultures in forest. Ibis 130:402-417."
6	vultures	Cathartidae	Vultur	gryphus	Cathartidae	Cathartes	aura	682	0	682	11300	1400	0	0.1018	cytb	Vultur gryphus	Cathartes aura	"Wallace, M. P. and S. A. Temple. 1987. Competitive interactions within and between species in a guild of avian scavengers. Auk 104:290-295."	"Wallace, M. P. and S. A. Temple. 1987. Competitive interactions within and between species in a guild of avian scavengers. Auk 104:290-295."
7	vultures	Cathartidae	Vultur	gryphus	Cathartidae	Coragyps	atratus	769	49	818	11300	1500	0	0.1258	cytb	Vultur gryphus	Coragyps atratus	"Wallace, M. P. and S. A. Temple. 1987. Competitive interactions within and between species in a guild of avian scavengers. Auk 104:290-295."	"Wallace, M. P. and S. A. Temple. 1987. Competitive interactions within and between species in a guild of avian scavengers. Auk 104:290-295."
8	vultures	Cathartidae	Vultur	gryphus	Cathartidae	Sarcoramphus	papa	185	0	185	11300	3400	0	0.0781	cytb	Vultur gryphus	Sarcoramphus papa	"Wallace, M. P. and S. A. Temple. 1987. Competitive interactions within and between species in a guild of avian scavengers. Auk 104:290-295."	"Wallace, M. P. and S. A. Temple. 1987. Competitive interactions within and between species in a guild of avian scavengers. Auk 104:290-295."
9	vultures	Accipitridae	Gyps	africanus	Accipitridae	Necrosyrtes	monachus	17	0	17	5575	2010	0	0.0895	cytb	Gyps africanus	Necrosyrtes monachus	"Kruuk, H. 1967. Competition for food between vultures in east Africa. Ardea 55:171-193; Anderson, D. J. and R. J. Horwitz. 1979. Competitive interactions among vultures and their avian competitors. Ibis 121:505-509; Knig, C. 1983. Interspecific and intraspecific competition for food among Old World vultures. In: Vulture Biology and Management. University of California Press, Berkeley, CA. Pp.153Ð171.  "	"Anderson, D. J. and R. J. Horwitz. 1979. Competitive interactions among vultures and their avian competitors. Ibis 121:505-509; Roberts VII multimedia birds of southern Africa. 2011. Version 1.1. Souterhn African Birding CC, Westville, South Africa. [South Africa, Tanzania/Kenya]"
10	vultures	Accipitridae	Gyps	indicus	Accipitridae	Gyps	bengalensis	32	20	52	5515	4385	0	0.0195	cytb	Gyps indicus	Gyps bengalensis	"Grubh, R. B. 1979. Competition and co-existence in griffon vultures: Gyps bengalensis, G. indicus and G. fulvus in Gir Forest. Journal of the Bombay Natural History Society 75:810-814."	"Ali, S., and S. D. Ripley. 1983. Handbook of the birds of India and Pakistan. Oxford University Press, Oxford, UK. [western India]"
11	vultures	Accipitridae	Gyps	rueppellii	Accipitridae	Gyps	africanus	57	23	80	6400	5700	0	0.0194	cytb	Gyps rueppellii	Gyps africanus	"Kruuk, H. 1967. Competition for food between vultures in east Africa. Ardea 55:171-193; Anderson, D. J. and R. J. Horwitz. 1979. Competitive interactions among vultures and their avian competitors. Ibis 121:505-509."	"Anderson, D. J. and R. J. Horwitz. 1979. Competitive interactions among vultures and their avian competitors. Ibis 121:505-509. [Tanzania/Kenya]"
12	vultures	Accipitridae	Gyps	himalayensis	Accipitridae	Gyps	bengalensis	6	1	7	10000	4385	0	0.0225	cytb	Gyps himalayensis	Gyps bengalensis	"Grubh, R. B. 1979. Competition and co-existence in griffon vultures: Gyps bengalensis, G. indicus and G. fulvus in Gir Forest. Journal of the Bombay Natural History Society 75:810-814."	"Brown, L., and D. Amadon. 1968. Eagles, hawks and falcons of the world. McGraw-Hill, New York; Ali, S., and S. D. Ripley. 1983. Handbook of the birds of India and Pakistan. Oxford University Press, Oxford, UK. [western India]"
13	vultures	Accipitridae	Gyps	himalayensis	Accipitridae	Gyps	indicus	10	5	15	10000	5515	0	0.0069	cytb	Gyps himalayensis	Gyps indicus	"Grubh, R. B. 1979. Competition and co-existence in griffon vultures: Gyps bengalensis, G. indicus and G. fulvus in Gir Forest. Journal of the Bombay Natural History Society 75:810-814."	"Brown, L., and D. Amadon. 1968. Eagles, hawks and falcons of the world. McGraw-Hill, New York; Ali, S., and S. D. Ripley. 1983. Handbook of the birds of India and Pakistan. Oxford University Press, Oxford, UK. [western India]"
14	vultures	Accipitridae	Gyps	fulvus	Corvidae	Pica	pica	17	2	19	7436	177.5	0	0.2455	cytb	Gyps fulvus	Pica pica	"Alvarez, F., L. A. de Reyna, and F. Hiraldo. 1976. Interactions among avian scavengers in southern Spain. Ornis Scandinavica 7:215-226."	"Dunning, J. B., Jr. 2008. CRC handbook of avian body masses. Second edition. CRC Press, Boca Raton, FL, USA."
15	vultures	Accipitridae	Gyps	coprotheres	Accipitridae	Gyps	africanus	43	4	47	8600	5450	0	0.024	cytb	Gyps coprotheres	Gyps africanus	"Knig, C. 1983. Interspecific and intraspecific competition for food among Old World vultures. In: Vulture Biology and Management. University of California Press, Berkeley, CA. Pp.153Ð171.  "	"Roberts VII multimedia birds of southern Africa. 2011. Version 1.1. Souterhn African Birding CC, Westville, South Africa. [Kruger Park, South Africa]"
16	vultures	Accipitridae	Trigonoceps	occipitalis	Accipitridae	Gyps	africanus	19	1	20	4245	5450	1	0.0931	cytb	Trigonoceps occipitalis	Gyps africanus	"Knig, C. 1983. Interspecific and intraspecific competition for food among Old World vultures. In: Vulture Biology and Management. University of California Press, Berkeley, CA. Pp.153Ð171.  "	"Roberts VII multimedia birds of southern Africa. 2011. Version 1.1. Souterhn African Birding CC, Westville, South Africa. [Kruger Park, South Africa]"
17	vultures	Accipitridae	Torgos	tracheliotus	Accipitridae	Gyps	africanus	47	3	50	7500	5700	0	0.1047	cytb	Torgos tracheliotus	Gyps africanus	"Kruuk, H. 1967. Competition for food between vultures in east Africa. Ardea 55:171-193; Anderson, D. J. and R. J. Horwitz. 1979. Competitive interactions among vultures and their avian competitors. Ibis 121:505-509."	"Anderson, D. J. and R. J. Horwitz. 1979. Competitive interactions among vultures and their avian competitors. Ibis 121:505-509. [Tanzania/Kenya]"
18	vultures	Accipitridae	Torgos	tracheliotus	Accipitridae	Gyps	rueppellii	17	3	20	7500	6400	0	0.0962	cytb	Torgos tracheliotus	Gyps rueppellii	"Kruuk, H. 1967. Competition for food between vultures in east Africa. Ardea 55:171-193; Anderson, D. J. and R. J. Horwitz. 1979. Competitive interactions among vultures and their avian competitors. Ibis 121:505-509."	"Anderson, D. J. and R. J. Horwitz. 1979. Competitive interactions among vultures and their avian competitors. Ibis 121:505-509. [Tanzania/Kenya]"
19	vultures	Accipitridae	Torgos	tracheliotus	Accipitridae	Trigonoceps	occipitalis	15	0	15	7500	5900	0	0.0692	cytb	Torgos tracheliotus	Trigonoceps occipitalis	"Kruuk, H. 1967. Competition for food between vultures in east Africa. Ardea 55:171-193."	"Anderson, D. J. and R. J. Horwitz. 1979. Competitive interactions among vultures and their avian competitors. Ibis 121:505-509. [Tanzania/Kenya]"
20	vultures	Accipitridae	Buteo	polyosoma	Cathartidae	Cathartes	aura	27	6	33	950	2100	1	0.1745	cytb	Buteo polyosoma	Cathartes aura	"Dwyer, J. F., and S. G. Cockwell. 2011. Social hierarchy of scavenging raptors on the Falkland Islands, Malvinas. Journal of Raptor Research 45:229-235."	"Dwyer, J. F., and S. G. Cockwell. 2011. Social hierarchy of scavenging raptors on the Falkland Islands, Malvinas. Journal of Raptor Research 45:229-235."
21	vultures	Accipitridae	Buteo	jamaicensis	Cathartidae	Cathartes	aura	11	0	11	1126	1963.93	1	0.1745	cytb	Buteo jamaicensis	Cathartes aura	"Prior, K. A. and P. J. Weatherhead. 1991. Competition at the carcass: opportunities for social foraging by Turkey Vultures in southern Ontario. Canadian Journal of Zoology 69:1550-1556."	"Craighead, J. J., and F. C. Craighead. 1956. Hawks, owls and wildlife. Wildlife Management Institute, Washington, DC, USA; Kirk, D. A. and M. J. Mossman. 1998. Turkey Vulture (Cathartes aura), The Birds of North America Online (A. Poole, Ed.). Ithaca: Cornell Lab of Ornithology; http://bna.birds.cornell.edu/bna/species/339."
22	vultures	Falconidae	Caracara	cheriway	Cathartidae	Cathartes	aura	126	15	141	1600	1400	0	0.1804	cytb	Caracara cheriway	Cathartes aura	"Wallace, M. P. and S. A. Temple. 1987. Competitive interactions within and between species in a guild of avian scavengers. Auk 104:290-295; Rodrguez-Estrella, R. and L. Rivera-Rodrguez. 1992. Kleptoparasitism and other interactions of Crested Caracara in the Cape Region, Baja California, Mexico. Journal of Field Ornithology 63:177-180."	"Wallace, M. P. and S. A. Temple. 1987. Competitive interactions within and between species in a guild of avian scavengers. Auk 104:290-295."
23	vultures	Falconidae	Caracara	cheriway	Cathartidae	Coragyps	atratus	163	33	196	1600	1500	0	0.1804	cytb	Caracara cheriway	Coragyps atratus	"Wallace, M. P. and S. A. Temple. 1987. Competitive interactions within and between species in a guild of avian scavengers. Auk 104:290-295."	"Wallace, M. P. and S. A. Temple. 1987. Competitive interactions within and between species in a guild of avian scavengers. Auk 104:290-295."
24	vultures	Falconidae	Caracara	plancus	Cathartidae	Cathartes	aura	28	3	31	1600	2100	1	0.1804	cytb	Caracara plancus	Cathartes aura	"Dwyer, J. F., and S. G. Cockwell. 2011. Social hierarchy of scavenging raptors on the Falkland Islands, Malvinas. Journal of Raptor Research 45:229-235."	"Dwyer, J. F., and S. G. Cockwell. 2011. Social hierarchy of scavenging raptors on the Falkland Islands, Malvinas. Journal of Raptor Research 45:229-235."
25	vultures	Falconidae	Caracara	plancus	Cathartidae	Coragyps	atratus	86	20	106	1348	2020	1	0.1804	cytb	Caracara plancus	Coragyps atratus	"Travaini, A., J. A. Donzar, A. Rodrguez, O. Ceballos, M. Funes, M. Delibes, and F. Hiraldo. 1998. Use of European hare (Lepus europaeus) carcasses by an avian scavenging assemblage in Patagonia. Journal of Zoology 246:175-181."	"Schlatter, R., G. Reinhardt, and L. Burchard. 1978. Estudio del jote (Coragyps atratus foetens, Lichtenstein) en Valdivia: etologia carroera y rol en diseminacion de agentes Patogenos. Archivos de Medicina Veterinaria 10:111-127; Jaksic, F. M., J. A. Iriarte, and J. E. Jimnez. 2002. The raptors of Torres del Paine National Park, Chile: biodiversity and conservation. Revista Chilena de Historia Natural 75:449Ð461."
26	hummingbirds	Trochilidae	Eutoxeres	aquila	Trochilidae	Phaethornis	longirostris	7	0	7	11	5.99	0	0.2074	ND2	Eutoxeres aquila	Phaethornis longirostris	"Stiles, F. G. and L. L. Wolf. 1979. Ecology and evolution of lek mating behavior in the Long-tailed Hermit hummingbird. Ornithological Monographs No. 27."	"Stiles, F. G. and L. L. Wolf. 1979. Ecology and evolution of lek mating behavior in the Long-tailed Hermit hummingbird. Ornithological Monographs No. 27."
27	hummingbirds	Trochilidae	Glaucis	aeneus	Trochilidae	Phaethornis	longirostris	15	12	27	5.3	5.99	1	0.162	ND2	Glaucis aeneus	Phaethornis longirostris	"Stiles, F. G. and L. L. Wolf. 1979. Ecology and evolution of lek mating behavior in the Long-tailed Hermit hummingbird. Ornithological Monographs No. 27."	"Stiles, F. G. and L. L. Wolf. 1979. Ecology and evolution of lek mating behavior in the Long-tailed Hermit hummingbird. Ornithological Monographs No. 27."
28	hummingbirds	Trochilidae	Phaethornis	guy	Trochilidae	Chlorestes	notata	15	0	15	6.37	3.69	0	0.2199	ND2	Phaethornis guy	Chlorestes notata	"Feinsinger, P., L. A. Swarm, and J. A. Wolfe. 1985. Nectar-feeding birds on Trinidad and Tobago: comparison of diverse and depauperate guilds. Ecological Monographs 55:1-28."	"Feinsinger, P., L. A. Swarm, and J. A. Wolfe. 1985. Nectar-feeding birds on Trinidad and Tobago: comparison of diverse and depauperate guilds. Ecological Monographs 55:1-28."
29	hummingbirds	Trochilidae	Phaethornis	longirostris	Trochilidae	Phaethornis	striigularis	10	0	10	5.99	2.5	0	0.1332	ND2	Phaethornis longirostris	Phaethornis striigularis	"Stiles, F. G. and L. L. Wolf. 1979. Ecology and evolution of lek mating behavior in the Long-tailed Hermit hummingbird. Ornithological Monographs No. 27."	"Stiles, F. G. and L. L. Wolf. 1979. Ecology and evolution of lek mating behavior in the Long-tailed Hermit hummingbird. Ornithological Monographs No. 27."
30	hummingbirds	Trochilidae	Phaethornis	longirostris	Trochilidae	Threnetes	ruckeri	7	4	11	5.99	5.6	0	0.1452	ND2	Phaethornis longirostris	Threnetes ruckeri	"Stiles, F. G. and L. L. Wolf. 1979. Ecology and evolution of lek mating behavior in the Long-tailed Hermit hummingbird. Ornithological Monographs No. 27."	"Stiles, F. G. and L. L. Wolf. 1979. Ecology and evolution of lek mating behavior in the Long-tailed Hermit hummingbird. Ornithological Monographs No. 27."
31	hummingbirds	Trochilidae	Phaeochroa	cuvierii	Trochilidae	Amazilia	rutila	87	6	93	9.37	5.05	0	0.1636	ND2	Phaeochroa cuvierii	Amazilia rutila	"Wolf, L. L. 1970. The impact of seasonal flowering on the biology of some tropical hummingbirds. Condor 72:1-14; Stiles, F. G. and L. L. Wolf. 1970. Hummingbird territoriality at a tropical flowering tree. Auk 87:467-491."	"Stiles, F. G. and L. L. Wolf. 1970. Hummingbird territoriality at a tropical flowering tree. Auk 87:467-491."
32	hummingbirds	Trochilidae	Phaeochroa	cuvierii	Trochilidae	Amazilia	saucerrottei	91	0	91	9.37	4.98	0	0.1602	ND2	Phaeochroa cuvierii	Amazilia saucerrottei	"Wolf, L. L. 1970. The impact of seasonal flowering on the biology of some tropical hummingbirds. Condor 72:1-14; Stiles, F. G. and L. L. Wolf. 1970. Hummingbird territoriality at a tropical flowering tree. Auk 87:467-491."	"Stiles, F. G. and L. L. Wolf. 1970. Hummingbird territoriality at a tropical flowering tree. Auk 87:467-491."
33	hummingbirds	Trochilidae	Eupetomena	macroura	Trochilidae	Chlorostilbon	lucidus	214	111	325	9.01	3.94	0	0.1537	ND2	Eupetomena macroura	Chlorostilbon lucidus	"Las-Casas, F. M. G., S. M. Azevedo Jnior, and M. M. Dias Filho. 2012. The community of hummingbirds (Aves: Trochilidae) and the assemblage of flowers in a Caatinga vegetation. Brazilian Journal of Biology 72:51-58."	"Oniki, Y. 1996. Band sizes of southeastern Brazilian hummingbirds. Journal of Field Ornithology 67:387Ð391."
34	hummingbirds	Trochilidae	Colibri	thalassinus	Trochilidae	Adelomyia	melanogenys	14	0	14	5.05	4.4	0	0.2173	ND2	Colibri thalassinus	Adelomyia melanogenys	"Martin, P. R., unpublished observations from Napo and Pinchincha provinces, Ecuador. "	"Snow, D. W. and B. K. Snow. 1980. Relationships between hummingbirds and flowers in the Andes of Colombia. Bulletin of the British Museum (Natural History), Zoological Series 38:105-139; Echeverry-Galvis, M. ç., S. Crdoba-Crdoba, C. A. Peraza, M. P. Baptiste, and J. A. Ahumada. 2006. Body weights of 98 species of Andean cloud-forest birds. Bulletin of the British Ornithologists' Club 126:291-298; Dunning, J. B., Jr. 2008. CRC handbook of avian body masses. Second edition. CRC Press, Boca Raton, FL, USA."
35	hummingbirds	Trochilidae	Colibri	thalassinus	Trochilidae	Aglaiocercus	coelestis	9	0	9	5.05	5.14	1	0.2081	ND2	Colibri thalassinus	Aglaiocercus coelestis	"Martin, P. R., unpublished observations from Napo and Pinchincha provinces, Ecuador. "	"Snow, D. W. and B. K. Snow. 1980. Relationships between hummingbirds and flowers in the Andes of Colombia. Bulletin of the British Museum (Natural History), Zoological Series 38:105-139; Bleiweiss, R. 1998. Relative-rate tests and biological causes of molecular evolution in hummingbirds. Molecular Biology and Evolution 15:481-491; Echeverry-Galvis, M. ç., S. Crdoba-Crdoba, C. A. Peraza, M. P. Baptiste, and J. A. Ahumada. 2006. Body weights of 98 species of Andean cloud-forest birds. Bulletin of the British Ornithologists' Club 126:291-298."
36	hummingbirds	Trochilidae	Colibri	thalassinus	Trochilidae	Calliphlox	bryantae	6	0	6	5.24	3.37	0	0.2331	ND2	Colibri thalassinus	Calliphlox bryantae	"Feinsinger, P. 1976. Organization of a tropical guild of nectarivorous birds. Ecological Monographs 46:257-291."	"Feinsinger, P. 1976. Organization of a tropical guild of nectarivorous birds. Ecological Monographs 46:257-291."
37	hummingbirds	Trochilidae	Colibri	thalassinus	Trochilidae	Coeligena	wilsoni	6	0	6	5.05	6.78	1	0.2366	ND2	Colibri thalassinus	Coeligena wilsoni	"Martin, P. R., unpublished observations from Napo and Pinchincha provinces, Ecuador. "	"Snow, D. W. and B. K. Snow. 1980. Relationships between hummingbirds and flowers in the Andes of Colombia. Bulletin of the British Museum (Natural History), Zoological Series 38:105-139; Bleiweiss, R. 1998. Relative-rate tests and biological causes of molecular evolution in hummingbirds. Molecular Biology and Evolution 15:481-491; Echeverry-Galvis, M. ç., S. Crdoba-Crdoba, C. A. Peraza, M. P. Baptiste, and J. A. Ahumada. 2006. Body weights of 98 species of Andean cloud-forest birds. Bulletin of the British Ornithologists' Club 126:291-298."
38	hummingbirds	Trochilidae	Colibri	thalassinus	Trochilidae	Eupherusa	eximia	7	1	8	5.24	4.23	0	0.2177	ND2	Colibri thalassinus	Eupherusa eximia	"Feinsinger, P. 1976. Organization of a tropical guild of nectarivorous birds. Ecological Monographs 46:257-291."	"Feinsinger, P. 1976. Organization of a tropical guild of nectarivorous birds. Ecological Monographs 46:257-291."
39	hummingbirds	Trochilidae	Colibri	thalassinus	Trochilidae	Heliodoxa	rubinoides	15	0	15	5.05	7.74	1	0.2349	ND2	Colibri thalassinus	Heliodoxa rubinoides	"Martin, P. R., unpublished observations from Napo and Pinchincha provinces, Ecuador. "	"Snow, D. W. and B. K. Snow. 1980. Relationships between hummingbirds and flowers in the Andes of Colombia. Bulletin of the British Museum (Natural History), Zoological Series 38:105-139; Brown, J. H., and M. A. Bowers. 1985. Community organization in hummingbirds: relationships between morphology and ecology. Auk 102:251-269; Echeverry-Galvis, M. ç., S. Crdoba-Crdoba, C. A. Peraza, M. P. Baptiste, and J. A. Ahumada. 2006. Body weights of 98 species of Andean cloud-forest birds. Bulletin of the British Ornithologists' Club 126:291-298."
40	hummingbirds	Trochilidae	Colibri	thalassinus	Trochilidae	Selasphorus	platycercus	12	0	12	5.4	3.6	0	0.2275	ND2	Colibri thalassinus	Selasphorus platycercus	"DesGranges, J. L. 1977. Interactions among resident and migrant hummingbirds in Mexico. PhD thesis. McGill University, Montreal, Quebec, Canada. "	"DesGranges, J. L. 1977. Interactions among resident and migrant hummingbirds in Mexico. PhD thesis. McGill University, Montreal, Quebec, Canada. "
41	hummingbirds	Trochilidae	Colibri	thalassinus	Trochilidae	Selasphorus	rufus	6	3	9	5.4	3.2	0	0.2215	ND2	Colibri thalassinus	Selasphorus rufus	"DesGranges, J. L. 1977. Interactions among resident and migrant hummingbirds in Mexico. PhD thesis. McGill University, Montreal, Quebec, Canada. "	"DesGranges, J. L. 1977. Interactions among resident and migrant hummingbirds in Mexico. PhD thesis. McGill University, Montreal, Quebec, Canada. "
42	hummingbirds	Trochilidae	Colibri	coruscans	Trochilidae	Colibri	thalassinus	13	1	14	7.8	5.3	0	0.1198	ND2	Colibri coruscans	Colibri thalassinus	"Moynihan, M. 1979. Geographic variation in social behavior and in adaptations to competition among Andean birds. Publications of the Nuttall Ornithological Club No. 18; Snow, D. W. and B. K. Snow. 1980. Relationships between hummingbirds and flowers in the Andes of Colombia. Bulletin of the British Museum (Natural History), Zoological Series 38:105-139; Martin, P. R., unpublished observations from Napo and Pinchincha provinces, Ecuador."	"Snow, D. W. and B. K. Snow. 1980. Relationships between hummingbirds and flowers in the Andes of Colombia. Bulletin of the British Museum (Natural History), Zoological Series 38:105-139."
43	hummingbirds	Trochilidae	Colibri	serrirostris	Trochilidae	Chlorostilbon	lucidus	8	2	10	6.67	3.94	0	0.2306	ND2	Colibri serrirostris	Chlorostilbon lucidus	"Machado, C. G., A. G. Coelho, C. S. Santana, and M. Rodrigues. 2007. Beija-flores e seus recursos florais em uma rea de campo rupestre da Chapada Diamantina, Bahia. Revista Bresileira de Ornitologia 15:267-279."	"Oniki, Y. 1996. Band sizes of southeastern Brazilian hummingbirds. Journal of Field Ornithology 67:387Ð391."
44	hummingbirds	Trochilidae	Anthracothorax	nigricollis	Trochilidae	Chlorestes	notata	13	0	13	6.97	3.69	0	0.2438	ND2	Anthracothorax nigricollis	Chlorestes notata	"Feinsinger, P., L. A. Swarm, and J. A. Wolfe. 1985. Nectar-feeding birds on Trinidad and Tobago: comparison of diverse and depauperate guilds. Ecological Monographs 55:1-28."	"Feinsinger, P., L. A. Swarm, and J. A. Wolfe. 1985. Nectar-feeding birds on Trinidad and Tobago: comparison of diverse and depauperate guilds. Ecological Monographs 55:1-28."
45	hummingbirds	Trochilidae	Anthracothorax	nigricollis	Trochilidae	Chrysolampis	mosquitus	33	9	42	7.11	4.3	0	0.1488	ND2	Anthracothorax nigricollis	Chrysolampis mosquitus	"Feinsinger, P., L. A. Swarm, and J. A. Wolfe. 1985. Nectar-feeding birds on Trinidad and Tobago: comparison of diverse and depauperate guilds. Ecological Monographs 55:1-28."	"Feinsinger, P., L. A. Swarm, and J. A. Wolfe. 1985. Nectar-feeding birds on Trinidad and Tobago: comparison of diverse and depauperate guilds. Ecological Monographs 55:1-28."
46	hummingbirds	Trochilidae	Anthracothorax	nigricollis	Trochilidae	Florisuga	mellivora	12	1	13	7.24	7.95	1	0.2356	ND2	Anthracothorax nigricollis	Florisuga mellivora	"Feinsinger, P., L. A. Swarm, and J. A. Wolfe. 1985. Nectar-feeding birds on Trinidad and Tobago: comparison of diverse and depauperate guilds. Ecological Monographs 55:1-28."	"Feinsinger, P., L. A. Swarm, and J. A. Wolfe. 1985. Nectar-feeding birds on Trinidad and Tobago: comparison of diverse and depauperate guilds. Ecological Monographs 55:1-28."
47	hummingbirds	Trochilidae	Anthracothorax	viridis	Trochilidae	Anthracothorax	dominicus	17	2	19	6.6	5.8	0	0.1072	ND2	Anthracothorax viridis	Anthracothorax dominicus	"Kodric-Brown, A., J. H. Brown, G. S. Byers, and D. F. Gori. 1984. Organization of a tropical island community of hummingbirds and flowers. Ecology 65:1358-1368."	"Kodric-Brown, A., J. H. Brown, G. S. Byers, and D. F. Gori. 1984. Organization of a tropical island community of hummingbirds and flowers. Ecology 65:1358-1368."
48	hummingbirds	Trochilidae	Eulampis	holosericeus	Trochilidae	Orthorhyncus	cristatus	19	7	26	4	3	0	0.2148	ND2	Eulampis holosericeus	Orthorhyncus cristatus	"Leck, C. F. 1973. Dominance relationships in nectar-feeding birds at St. Croix. Auk 90:431-432."	"Leck, C. F. 1973. Dominance relationships in nectar-feeding birds at St. Croix. Auk 90:431-432."
49	hummingbirds	Trochilidae	Chrysolampis	mosquitus	Trochilidae	Chlorostilbon	lucidus	20	15	35	3.5	3.94	1	0.2271	ND2	Chrysolampis mosquitus	Chlorostilbon lucidus	"Machado, C. G., A. G. Coelho, C. S. Santana, and M. Rodrigues. 2007. Beija-flores e seus recursos florais em uma rea de campo rupestre da Chapada Diamantina, Bahia. Revista Bresileira de Ornitologia 15:267-279; Machado, C. G. 2009. Beija-flores (Aves: Trochilidae) e seus recursos florais em uma rea de caatinga da Chapada Diamantina, Bahia, Brasil. Zoologica 26:255-265; Las-Casas, F. M. G., S. M. Azevedo Jnior, and M. M. Dias Filho. 2012. The community of hummingbirds (Aves: Trochilidae) and the assemblage of flowers in a Caatinga vegetation. Brazilian Journal of Biology 72:51-58."	"Oniki, Y. 1996. Band sizes of southeastern Brazilian hummingbirds. Journal of Field Ornithology 67:387Ð391."
50	hummingbirds	Trochilidae	Chlorestes	notata	Trochilidae	Chrysolampis	mosquitus	5	3	8	3.69	4.09	1	0.2158	ND2	Chlorestes notata	Chrysolampis mosquitus	"Feinsinger, P., L. A. Swarm, and J. A. Wolfe. 1985. Nectar-feeding birds on Trinidad and Tobago: comparison of diverse and depauperate guilds. Ecological Monographs 55:1-28."	"Feinsinger, P., L. A. Swarm, and J. A. Wolfe. 1985. Nectar-feeding birds on Trinidad and Tobago: comparison of diverse and depauperate guilds. Ecological Monographs 55:1-28."
51	hummingbirds	Trochilidae	Chlorostilbon	lucidus	Trochilidae	Hylocharis	chrysura	16	10	26	3.94	4.51	1	0.1946	ND2	Chlorostilbon lucidus	Hylocharis chrysura	"Rodrigues, L. C. and A. C. Araujo. 2011. The hummingbird community and their floral resources in an urban forest remnant in Brazil. Brazilian Journal of Biology 71:611-622."	"Oniki, Y. 1996. Band sizes of southeastern Brazilian hummingbirds. Journal of Field Ornithology 67:387Ð391."
52	hummingbirds	Trochilidae	Panterpe	insignis	Thraupidae	Diglossa	plumbea	23	0	23	5.75	10	1	0.3517	ND2	Panterpe insignis	Diglossa plumbea	"Wolf, L. L. and F. G. Stiles. 1970. Evolution of pair cooperation in a tropical hummingbird. Evolution 24:759-773."	"Wolf, L. L., F. G. Stiles, and F. R. Hainsworth. 1976. Ecological organization of a tropical highland hummingbird community. Journal of Animal Ecology 45:349-379; Dunning, J. B., Jr. 2008. CRC handbook of avian body masses. Second edition. CRC Press, Boca Raton, FL, USA."
53	hummingbirds	Trochilidae	Panterpe	insignis	Trochilidae	Eugenes	fulgens	24	0	24	5.75	9	1	0.1483	ND2	Panterpe insignis	Eugenes fulgens	"Wolf, L. L. and F. G. Stiles. 1970. Evolution of pair cooperation in a tropical hummingbird. Evolution 24:759-773."	"Wolf, L. L., F. G. Stiles, and F. R. Hainsworth. 1976. Ecological organization of a tropical highland hummingbird community. Journal of Animal Ecology 45:349-379."
54	hummingbirds	Trochilidae	Panterpe	insignis	Trochilidae	Selasphorus	flammula	33	0	33	5.75	2.7	0	0.1444	ND2	Panterpe insignis	Selasphorus flammula	"Wolf, L. L. and F. G. Stiles. 1970. Evolution of pair cooperation in a tropical hummingbird. Evolution 24:759-773."	"Wolf, L. L., F. G. Stiles, and F. R. Hainsworth. 1976. Ecological organization of a tropical highland hummingbird community. Journal of Animal Ecology 45:349-379."
55	hummingbirds	Trochilidae	Eupherusa	eximia	Trochilidae	Elvira	cupreiceps	7	0	7	4.23	3.12	0	0.0856	ND2	Eupherusa eximia	Elvira cupreiceps	"Feinsinger, P. 1976. Organization of a tropical guild of nectarivorous birds. Ecological Monographs 46:257-291."	"Feinsinger, P. 1976. Organization of a tropical guild of nectarivorous birds. Ecological Monographs 46:257-291."
56	hummingbirds	Trochilidae	Thalurania	fannyi	Trochilidae	Amazilia	franciae	6	0	6	4.26	5	1	0.1523	ND2	Thalurania fannyi	Amazilia franciae	"Martin, P. R., unpublished observations from Napo and Pinchincha provinces, Ecuador. "	"Bleiweiss, R. 1998. Relative-rate tests and biological causes of molecular evolution in hummingbirds. Molecular Biology and Evolution 15:481-491; Dunning, J. B., Jr. 2008. CRC handbook of avian body masses. Second edition. CRC Press, Boca Raton, FL, USA."
57	hummingbirds	Trochilidae	Thalurania	fannyi	Trochilidae	Discosura	conversii	11	0	11	4.26	2.74	0	0.2163	ND2	Thalurania fannyi	Discosura conversii	"Martin, P. R., unpublished observations from Napo and Pinchincha provinces, Ecuador. "	"Bleiweiss, R. 1998. Relative-rate tests and biological causes of molecular evolution in hummingbirds. Molecular Biology and Evolution 15:481-491."
58	hummingbirds	Trochilidae	Thalurania	furcata	Trochilidae	Chrysuronia	oenone	6	0	6	4.3	4.3	0	0.1741	ND2	Thalurania furcata	Chrysuronia oenone	"Altshuler, D. L., F. G. Stiles, and R. Dudley. 2004. Of hummingbirds and helicopters: hovering costs, competitive ability, and foraging strategies. American Naturalist 163:16-25."	"Cotton, P. A. 1998. The hummingbird community of a lowland Amazonian rainforest. Ibis 140:512-521."
59	hummingbirds	Trochilidae	Hylocharis	eliciae	Trochilidae	Calliphlox	bryantae	12	1	13	3.59	3.37	0	0.188	ND2	Hylocharis eliciae	Calliphlox bryantae	"Feinsinger, P. 1976. Organization of a tropical guild of nectarivorous birds. Ecological Monographs 46:257-291."	"Feinsinger, P. 1976. Organization of a tropical guild of nectarivorous birds. Ecological Monographs 46:257-291."
60	hummingbirds	Trochilidae	Hylocharis	eliciae	Trochilidae	Eupherusa	eximia	6	1	7	3.59	4.23	1	0.1555	ND2	Hylocharis eliciae	Eupherusa eximia	"Feinsinger, P. 1976. Organization of a tropical guild of nectarivorous birds. Ecological Monographs 46:257-291."	"Feinsinger, P. 1976. Organization of a tropical guild of nectarivorous birds. Ecological Monographs 46:257-291."
61	hummingbirds	Trochilidae	Hylocharis	chrysura	Trochilidae	Anthracothorax	nigricollis	5	2	7	4.51	7.22	1	0.253	ND2	Hylocharis chrysura	Anthracothorax nigricollis	"Rodrigues, L. C. and A. C. Araujo. 2011. The hummingbird community and their floral resources in an urban forest remnant in Brazil. Brazilian Journal of Biology 71:611-622."	"Oniki, Y. 1996. Band sizes of southeastern Brazilian hummingbirds. Journal of Field Ornithology 67:387Ð391."
62	hummingbirds	Trochilidae	Thalurania	furcata	Trochilidae	Hylocharis	chrysura	3	3	6	4.8	4.51	na	0.1697	ND2	na	na	"Rodrigues, L. C. and A. C. Araujo. 2011. The hummingbird community and their floral resources in an urban forest remnant in Brazil. Brazilian Journal of Biology 71:611-622."	"Oniki, Y. 1996. Band sizes of southeastern Brazilian hummingbirds. Journal of Field Ornithology 67:387Ð391."
63	hummingbirds	Trochilidae	Amazilia	rutila	Trochilidae	Amazilia	beryllina	4	2	6	4.8	4.6	0	0.1189	ND2	Amazilia rutila	Amazilia beryllina	"DesGranges, J. L. 1977. Interactions among resident and migrant hummingbirds in Mexico. PhD thesis. McGill University, Montreal, Quebec, Canada. "	"DesGranges, J. L. 1977. Interactions among resident and migrant hummingbirds in Mexico. PhD thesis. McGill University, Montreal, Quebec, Canada. "
64	hummingbirds	Trochilidae	Amazilia	rutila	Trochilidae	Amazilia	saucerrottei	638	118	756	5.05	4.98	0	0.1081	ND2	Amazilia rutila	Amazilia saucerrottei	"Wolf, L. L. 1970. The impact of seasonal flowering on the biology of some tropical hummingbirds. Condor 72:1-14; Stiles, F. G. and L. L. Wolf. 1970. Hummingbird territoriality at a tropical flowering tree. Auk 87:467-491."	"Stiles, F. G. and L. L. Wolf. 1970. Hummingbird territoriality at a tropical flowering tree. Auk 87:467-491."
65	hummingbirds	Trochilidae	Amazilia	rutila	Trochilidae	Cynanthus	latirostris	40	1	41	4.8	3	0	0.2068	ND2	Amazilia rutila	Cynanthus latirostris	"DesGranges, J. L. 1977. Interactions among resident and migrant hummingbirds in Mexico. PhD thesis. McGill University, Montreal, Quebec, Canada; Arizmendi, M. C., and J. F. Ornelas. 1990. Hummingbirds and their floral resources in a tropical dry forest in Mexico. Biotropica 22:172-180."	"DesGranges, J. L. 1977. Interactions among resident and migrant hummingbirds in Mexico. PhD thesis. McGill University, Montreal, Quebec, Canada; Arizmendi, M. C., and J. F. Ornelas. 1990. Hummingbirds and their floral resources in a tropical dry forest in Mexico. Biotropica 22:172-180."
66	hummingbirds	Trochilidae	Amazilia	tzacatl	Trochilidae	Amazilia	franciae	39	1	40	5.01	5	0	0.103	ND2	Amazilia tzacatl	Amazilia franciae	"Snow, D. W. and B. K. Snow. 1980. Relationships between hummingbirds and flowers in the Andes of Colombia. Bulletin of the British Museum (Natural History), Zoological Series 38:105-139; Martin, P. R., unpublished observations from Napo and Pinchincha provinces, Ecuador."	"Snow, D. W. and B. K. Snow. 1980. Relationships between hummingbirds and flowers in the Andes of Colombia. Bulletin of the British Museum (Natural History), Zoological Series 38:105-139; Bleiweiss, R. 1998. Relative-rate tests and biological causes of molecular evolution in hummingbirds. Molecular Biology and Evolution 15:481-491."
67	hummingbirds	Trochilidae	Amazilia	tzacatl	Trochilidae	Amazilia	saucerrottei	11	4	15	5.06	4.68	0	0.1142	ND2	Amazilia tzacatl	Amazilia saucerrottei	"Wolf, L. L. 1970. The impact of seasonal flowering on the biology of some tropical hummingbirds. Condor 72:1-14; Feinsinger, P. 1976. Organization of a tropical guild of nectarivorous birds. Ecological Monographs 46:257-291."	"Wolf, L. L. 1970. The impact of seasonal flowering on the biology of some tropical hummingbirds. Condor 72:1-14; Feinsinger, P. 1976. Organization of a tropical guild of nectarivorous birds. Ecological Monographs 46:257-291."
68	hummingbirds	Trochilidae	Amazilia	tzacatl	Trochilidae	Discosura	conversii	6	0	6	5.22	2.74	0	0.2401	ND2	Amazilia tzacatl	Discosura conversii	"Martin, P. R., unpublished observations from Napo and Pinchincha provinces, Ecuador. "	"Bleiweiss, R. 1998. Relative-rate tests and biological causes of molecular evolution in hummingbirds. Molecular Biology and Evolution 15:481-491."
69	hummingbirds	Trochilidae	Amazilia	tzacatl	Trochilidae	Ocreatus	underwoodii	10	0	10	5.22	2.78	0	0.1967	ND2	Amazilia tzacatl	Ocreatus underwoodii	"Martin, P. R., unpublished observations from Napo and Pinchincha provinces, Ecuador. "	"Bleiweiss, R. 1998. Relative-rate tests and biological causes of molecular evolution in hummingbirds. Molecular Biology and Evolution 15:481-491; Echeverry-Galvis, M. ç., S. Crdoba-Crdoba, C. A. Peraza, M. P. Baptiste, and J. A. Ahumada. 2006. Body weights of 98 species of Andean cloud-forest birds. Bulletin of the British Ornithologists' Club 126:291-298."
70	hummingbirds	Trochilidae	Amazilia	tzacatl	Trochilidae	Thalurania	fannyi	32	4	36	5.22	4.26	0	0.1732	ND2	Amazilia tzacatl	Thalurania fannyi	"Martin, P. R., unpublished observations from Napo and Pinchincha provinces, Ecuador. "	"Bleiweiss, R. 1998. Relative-rate tests and biological causes of molecular evolution in hummingbirds. Molecular Biology and Evolution 15:481-491."
71	hummingbirds	Trochilidae	Amazilia	lactea	Trochilidae	Chlorostilbon	lucidus	35	4	39	4.31	3.94	0	0.2005	ND2	Amazilia lactea	Chlorostilbon lucidus	"Machado, C. G., A. G. Coelho, C. S. Santana, and M. Rodrigues. 2007. Beija-flores e seus recursos florais em uma rea de campo rupestre da Chapada Diamantina, Bahia. Revista Bresileira de Ornitologia 15:267-279; Machado, C. G. 2009. Beija-flores (Aves: Trochilidae) e seus recursos florais em uma rea de caatinga da Chapada Diamantina, Bahia, Brasil. Zoologica 26:255-265."	"Oniki, Y. 1996. Band sizes of southeastern Brazilian hummingbirds. Journal of Field Ornithology 67:387Ð391."
72	hummingbirds	Trochilidae	Amazilia	saucerrottei	Trochilidae	Archilochus	colubris	14	0	14	4.9	3.38	0	0.1557	ND2	Amazilia saucerrottei	Archilochus colubris	"Wolf, L. L. 1970. The impact of seasonal flowering on the biology of some tropical hummingbirds. Condor 72:1-14."	"Wolf, L. L. 1970. The impact of seasonal flowering on the biology of some tropical hummingbirds. Condor 72:1-14."
73	hummingbirds	Trochilidae	Amazilia	saucerrottei	Trochilidae	Calliphlox	bryantae	82	1	83	4.45	3.37	0	0.1729	ND2	Amazilia saucerrottei	Calliphlox bryantae	"Feinsinger, P. 1976. Organization of a tropical guild of nectarivorous birds. Ecological Monographs 46:257-291."	"Feinsinger, P. 1976. Organization of a tropical guild of nectarivorous birds. Ecological Monographs 46:257-291."
74	hummingbirds	Trochilidae	Amazilia	saucerrottei	Trochilidae	Colibri	thalassinus	27	11	38	4.45	5.24	1	0.2208	ND2	Amazilia saucerrottei	Colibri thalassinus	"Feinsinger, P. 1976. Organization of a tropical guild of nectarivorous birds. Ecological Monographs 46:257-291."	"Feinsinger, P. 1976. Organization of a tropical guild of nectarivorous birds. Ecological Monographs 46:257-291."
75	hummingbirds	Trochilidae	Amazilia	saucerrottei	Trochilidae	Elvira	cupreiceps	8	0	8	4.45	3.12	0	0.1575	ND2	Amazilia saucerrottei	Elvira cupreiceps	"Feinsinger, P. 1976. Organization of a tropical guild of nectarivorous birds. Ecological Monographs 46:257-291."	"Feinsinger, P. 1976. Organization of a tropical guild of nectarivorous birds. Ecological Monographs 46:257-291."
76	hummingbirds	Trochilidae	Amazilia	saucerrottei	Trochilidae	Eupherusa	eximia	28	6	34	4.45	4.23	0	0.1499	ND2	Amazilia saucerrottei	Eupherusa eximia	"Feinsinger, P. 1976. Organization of a tropical guild of nectarivorous birds. Ecological Monographs 46:257-291."	"Feinsinger, P. 1976. Organization of a tropical guild of nectarivorous birds. Ecological Monographs 46:257-291."
77	hummingbirds	Trochilidae	Amazilia	saucerrottei	Trochilidae	Hylocharis	eliciae	33	3	36	4.45	3.59	0	0.1142	ND2	Amazilia saucerrottei	Hylocharis eliciae	"Feinsinger, P. 1976. Organization of a tropical guild of nectarivorous birds. Ecological Monographs 46:257-291."	"Feinsinger, P. 1976. Organization of a tropical guild of nectarivorous birds. Ecological Monographs 46:257-291."
78	hummingbirds	Trochilidae	Amazilia	beryllina	Trochilidae	Basilinna	leucotis	17	8	25	4.6	3.8	0	0.1446	ND2	Amazilia beryllina	Basilinna leucotis	"DesGranges, J. L. 1977. Interactions among resident and migrant hummingbirds in Mexico. PhD thesis. McGill University, Montreal, Quebec, Canada; Martinez Del Rio, C. and L. Eguiarte. 1987. Bird visitation to Agave salmiana: comparisons among hummingbirds and perching birds. Condor 89:357-363."	"DesGranges, J. L. 1977. Interactions among resident and migrant hummingbirds in Mexico. PhD thesis. McGill University, Montreal, Quebec, Canada."
79	hummingbirds	Trochilidae	Amazilia	beryllina	Trochilidae	Cynanthus	latirostris	16	0	16	4.6	3	0	0.2099	ND2	Amazilia beryllina	Cynanthus latirostris	"DesGranges, J. L. 1977. Interactions among resident and migrant hummingbirds in Mexico. PhD thesis. McGill University, Montreal, Quebec, Canada. "	"DesGranges, J. L. 1977. Interactions among resident and migrant hummingbirds in Mexico. PhD thesis. McGill University, Montreal, Quebec, Canada. "
80	hummingbirds	Trochilidae	Amazilia	beryllina	Trochilidae	Selasphorus	calliope	9	0	9	4.6	2.7	0	0.1923	ND2	Amazilia beryllina	Selasphorus calliope	"DesGranges, J. L. 1977. Interactions among resident and migrant hummingbirds in Mexico. PhD thesis. McGill University, Montreal, Quebec, Canada. "	"DesGranges, J. L. 1977. Interactions among resident and migrant hummingbirds in Mexico. PhD thesis. McGill University, Montreal, Quebec, Canada. "
81	hummingbirds	Trochilidae	Amazilia	tobaci	Thraupidae	Coereba	flaveola	32	1	33	4.34	10.17	1	0.3517	ND2	Amazilia tobaci	Coereba flaveola	"Feinsinger, P., L. A. Swarm, and J. A. Wolfe. 1985. Nectar-feeding birds on Trinidad and Tobago: comparison of diverse and depauperate guilds. Ecological Monographs 55:1-28."	"Feinsinger, P., L. A. Swarm, and J. A. Wolfe. 1985. Nectar-feeding birds on Trinidad and Tobago: comparison of diverse and depauperate guilds. Ecological Monographs 55:1-28."
82	hummingbirds	Trochilidae	Lampornis	clemenciae	Trochilidae	Archilochus	alexandri	71	0	71	8.77	3.67	0	0.1301	ND2	Lampornis clemenciae	Archilochus alexandri	"Lyon, D. L., J. Crandall, and M. McKone. 1977. A test of the adaptiveness of interspecific territoriality in the Blue-throated Hummingbird. Auk 94:448-454; Powers, D. R. and T. M. Conley. 1994. Field metabolic rate and food consumption of two sympatric hummingbird species in southeastern Arizona. Condor 96:141-150."	"Powers, D. R. and T. M. Conley. 1994. Field metabolic rate and food consumption of two sympatric hummingbird species in southeastern Arizona. Condor 96:141-150."
83	hummingbirds	Trochilidae	Lampornis	clemenciae	Trochilidae	Basilinna	leucotis	1025	2	1027	7.55	3.6	0	0.1418	ND2	Lampornis clemenciae	Basilinna leucotis	"Lyon, D. L. 1976. A montane hummingbird territorial system in Oaxaca, Mexico. Wilson Bulletin 88:280-299; DesGranges, J. L. 1977. Interactions among resident and migrant hummingbirds in Mexico. PhD thesis. McGill University, Montreal, Quebec, Canada; Martinez Del Rio, C. and L. Eguiarte. 1987. Bird visitation to Agave salmiana: comparisons among hummingbirds and perching birds. Condor 89:357-363."	"Lyon, D. L. 1976. A montane hummingbird territorial system in Oaxaca, Mexico. Wilson Bulletin 88:280-299; DesGranges, J. L. 1977. Interactions among resident and migrant hummingbirds in Mexico. PhD thesis. McGill University, Montreal, Quebec, Canada."
84	hummingbirds	Trochilidae	Lampornis	clemenciae	Trochilidae	Colibri	thalassinus	36	0	36	7.55	5.78	0	0.1886	ND2	Lampornis clemenciae	Colibri thalassinus	"Lyon, D. L. 1976. A montane hummingbird territorial system in Oaxaca, Mexico. Wilson Bulletin 88:280-299."	"Lyon, D. L. 1976. A montane hummingbird territorial system in Oaxaca, Mexico. Wilson Bulletin 88:280-299; DesGranges, J. L. 1977. Interactions among resident and migrant hummingbirds in Mexico. PhD thesis. McGill University, Montreal, Quebec, Canada."
85	hummingbirds	Trochilidae	Lampornis	clemenciae	Trochilidae	Eugenes	fulgens	527	407	934	7.55	7.78	1	0.1542	ND2	Lampornis clemenciae	Eugenes fulgens	"Lyon, D. L. 1976. A montane hummingbird territorial system in Oaxaca, Mexico. Wilson Bulletin 88:280-299; Lyon, D. L., J. Crandall, and M. McKone. 1977. A test of the adaptiveness of interspecific territoriality in the Blue-throated Hummingbird. Auk 94:448-454; Martinez Del Rio, C. and L. Eguiarte. 1987. Bird visitation to Agave salmiana: comparisons among hummingbirds and perching birds. Condor 89:357-363."	"Lyon, D. L. 1976. A montane hummingbird territorial system in Oaxaca, Mexico. Wilson Bulletin 88:280-299; DesGranges, J. L. 1977. Interactions among resident and migrant hummingbirds in Mexico. PhD thesis. McGill University, Montreal, Quebec, Canada."
86	hummingbirds	Trochilidae	Lampornis	clemenciae	Trochilidae	Lampornis	amethystinus	45	1	46	7.55	6.15	0	0.0889	ND2	Lampornis clemenciae	Lampornis amethystinus	"Lyon, D. L. 1976. A montane hummingbird territorial system in Oaxaca, Mexico. Wilson Bulletin 88:280-299; DesGranges, J. L. 1977. Interactions among resident and migrant hummingbirds in Mexico. PhD thesis. McGill University, Montreal, Quebec, Canada. "	"Lyon, D. L. 1976. A montane hummingbird territorial system in Oaxaca, Mexico. Wilson Bulletin 88:280-299; DesGranges, J. L. 1977. Interactions among resident and migrant hummingbirds in Mexico. PhD thesis. McGill University, Montreal, Quebec, Canada."
87	hummingbirds	Trochilidae	Lampornis	calolaemus	Trochilidae	Amazilia	saucerrottei	15	0	15	4.92	4.45	0	0.1869	ND2	Lampornis calolaemus	Amazilia saucerrottei	"Feinsinger, P. 1976. Organization of a tropical guild of nectarivorous birds. Ecological Monographs 46:257-291."	"Feinsinger, P. 1976. Organization of a tropical guild of nectarivorous birds. Ecological Monographs 46:257-291."
88	hummingbirds	Trochilidae	Lampornis	calolaemus	Trochilidae	Calliphlox	bryantae	9	0	9	4.92	3.37	0	0.1725	ND2	Lampornis calolaemus	Calliphlox bryantae	"Feinsinger, P. 1976. Organization of a tropical guild of nectarivorous birds. Ecological Monographs 46:257-291."	"Feinsinger, P. 1976. Organization of a tropical guild of nectarivorous birds. Ecological Monographs 46:257-291."
89	hummingbirds	Trochilidae	Basilinna	leucotis	Trochilidae	Selasphorus	platycercus	34	4	38	3.8	3.6	0	0.1093	ND2	Basilinna leucotis	Selasphorus platycercus	"DesGranges, J. L. 1977. Interactions among resident and migrant hummingbirds in Mexico. PhD thesis. McGill University, Montreal, Quebec, Canada. "	"DesGranges, J. L. 1977. Interactions among resident and migrant hummingbirds in Mexico. PhD thesis. McGill University, Montreal, Quebec, Canada. "
90	hummingbirds	Trochilidae	Basilinna	leucotis	Trochilidae	Selasphorus	rufus	6	2	8	3.8	3.2	0	0.12	ND2	Basilinna leucotis	Selasphorus rufus	"DesGranges, J. L. 1977. Interactions among resident and migrant hummingbirds in Mexico. PhD thesis. McGill University, Montreal, Quebec, Canada. "	"DesGranges, J. L. 1977. Interactions among resident and migrant hummingbirds in Mexico. PhD thesis. McGill University, Montreal, Quebec, Canada. "
91	hummingbirds	Trochilidae	Heliodoxa	rubinoides	Trochilidae	Aglaiocercus	coelestis	6	1	7	7.74	5.14	0	0.1923	ND2	Heliodoxa rubinoides	Aglaiocercus coelestis	"Martin, P. R., unpublished observations from Napo and Pinchincha provinces, Ecuador. "	"Brown, J. H., and M. A. Bowers. 1985. Community organization in hummingbirds: relationships between morphology and ecology. Auk 102:251-269; Bleiweiss, R. 1998. Relative-rate tests and biological causes of molecular evolution in hummingbirds. Molecular Biology and Evolution 15:481-491."
92	hummingbirds	Trochilidae	Heliodoxa	jacula	Trochilidae	Amazilia	franciae	11	0	11	8.52	5	0	0.217	ND2	Heliodoxa jacula	Amazilia franciae	"Martin, P. R., unpublished observations from Napo and Pinchincha provinces, Ecuador. "	"Bleiweiss, R. 1998. Relative-rate tests and biological causes of molecular evolution in hummingbirds. Molecular Biology and Evolution 15:481-491; Dunning, J. B., Jr. 2008. CRC handbook of avian body masses. Second edition. CRC Press, Boca Raton, FL, USA."
93	hummingbirds	Trochilidae	Heliodoxa	jacula	Trochilidae	Amazilia	tzacatl	9	1	10	8.52	5.22	0	0.2363	ND2	Heliodoxa jacula	Amazilia tzacatl	"Martin, P. R., unpublished observations from Napo and Pinchincha provinces, Ecuador. "	"Bleiweiss, R. 1998. Relative-rate tests and biological causes of molecular evolution in hummingbirds. Molecular Biology and Evolution 15:481-491."
94	hummingbirds	Trochilidae	Heliodoxa	jacula	Trochilidae	Phaethornis	yaruqui	11	1	12	8.52	5.4	0	0.2402	ND2	Heliodoxa jacula	Phaethornis yaruqui	"Martin, P. R., unpublished observations from Napo and Pinchincha provinces, Ecuador. "	"Bleiweiss, R. 1998. Relative-rate tests and biological causes of molecular evolution in hummingbirds. Molecular Biology and Evolution 15:481-491; Dunning, J. B., Jr. 2008. CRC handbook of avian body masses. Second edition. CRC Press, Boca Raton, FL, USA."
95	hummingbirds	Trochilidae	Heliodoxa	jacula	Trochilidae	Thalurania	fannyi	27	1	28	8.52	4.26	0	0.2086	ND2	Heliodoxa jacula	Thalurania fannyi	"Martin, P. R., unpublished observations from Napo and Pinchincha provinces, Ecuador. "	"Bleiweiss, R. 1998. Relative-rate tests and biological causes of molecular evolution in hummingbirds. Molecular Biology and Evolution 15:481-491."
96	hummingbirds	Trochilidae	Heliodoxa	imperatrix	Trochilidae	Amazilia	franciae	7	1	8	8.8	5	0	0.2002	ND2	Heliodoxa imperatrix	Amazilia franciae	"Martin, P. R., unpublished observations from Napo and Pinchincha provinces, Ecuador. "	"Dunning, J. B., Jr. 2008. CRC handbook of avian body masses. Second edition. CRC Press, Boca Raton, FL, USA."
97	hummingbirds	Trochilidae	Heliodoxa	imperatrix	Trochilidae	Amazilia	tzacatl	13	1	14	8.8	5.22	0	0.2293	ND2	Heliodoxa imperatrix	Amazilia tzacatl	"Martin, P. R., unpublished observations from Napo and Pinchincha provinces, Ecuador. "	"Bleiweiss, R. 1998. Relative-rate tests and biological causes of molecular evolution in hummingbirds. Molecular Biology and Evolution 15:481-491; Dunning, J. B., Jr. 2008. CRC handbook of avian body masses. Second edition. CRC Press, Boca Raton, FL, USA."
98	hummingbirds	Trochilidae	Heliodoxa	imperatrix	Trochilidae	Heliodoxa	rubinoides	10	4	14	8.8	7.74	0	0.1003	ND2	Heliodoxa imperatrix	Heliodoxa rubinoides	"Martin, P. R., unpublished observations from Napo and Pinchincha provinces, Ecuador. "	"Brown, J. H., and M. A. Bowers. 1985. Community organization in hummingbirds: relationships between morphology and ecology. Auk 102:251-269; Dunning, J. B., Jr. 2008. CRC handbook of avian body masses. Second edition. CRC Press, Boca Raton, FL, USA."
99	hummingbirds	Trochilidae	Eugenes	fulgens	Trochilidae	Amazilia	beryllina	14	0	14	8.5	4.6	0	0.1921	ND2	Eugenes fulgens	Amazilia beryllina	"Martinez Del Rio, C. and L. Eguiarte. 1987. Bird visitation to Agave salmiana: comparisons among hummingbirds and perching birds. Condor 89:357-363."	"DesGranges, J. L. 1977. Interactions among resident and migrant hummingbirds in Mexico. PhD thesis. McGill University, Montreal, Quebec, Canada. "
100	hummingbirds	Trochilidae	Eugenes	fulgens	Trochilidae	Basilinna	leucotis	571	2	573	7.78	3.6	0	0.1276	ND2	Eugenes fulgens	Basilinna leucotis	"Lyon, D. L. 1976. A montane hummingbird territorial system in Oaxaca, Mexico. Wilson Bulletin 88:280-299; DesGranges, J. L. 1977. Interactions among resident and migrant hummingbirds in Mexico. PhD thesis. McGill University, Montreal, Quebec, Canada; Martinez Del Rio, C. and L. Eguiarte. 1987. Bird visitation to Agave salmiana: comparisons among hummingbirds and perching birds. Condor 89:357-363."	"Lyon, D. L. 1976. A montane hummingbird territorial system in Oaxaca, Mexico. Wilson Bulletin 88:280-299; DesGranges, J. L. 1977. Interactions among resident and migrant hummingbirds in Mexico. PhD thesis. McGill University, Montreal, Quebec, Canada."
101	hummingbirds	Trochilidae	Eugenes	fulgens	Trochilidae	Colibri	thalassinus	45	2	47	7.53	5.55	0	0.2253	ND2	Eugenes fulgens	Colibri thalassinus	"Lyon, D. L. 1976. A montane hummingbird territorial system in Oaxaca, Mexico. Wilson Bulletin 88:280-299; DesGranges, J. L. 1977. Interactions among resident and migrant hummingbirds in Mexico. PhD thesis. McGill University, Montreal, Quebec, Canada; Lara, C., V. Martnez-Garca, and R. Ortiz-Pulido. 2011. Temporal-spatial segregation among hummingbirds foraging on honeydew in a temperate forest in Mexico. Current Zoology 57:56-62."	"Lyon, D. L. 1976. A montane hummingbird territorial system in Oaxaca, Mexico. Wilson Bulletin 88:280-299; DesGranges, J. L. 1977. Interactions among resident and migrant hummingbirds in Mexico. PhD thesis. McGill University, Montreal, Quebec, Canada; Lara, C., K. Lumbreras, and M. Gonzlez. 2009. Niche partitioning among hummingbirds foraging on Penstemon roseus (Plantaginaceae) in central Mexico. Ornitologia Neotropical 20:81-91."
102	hummingbirds	Trochilidae	Eugenes	fulgens	Trochilidae	Lampornis	amethystinus	25	0	25	7.78	6.15	0	0.142	ND2	Eugenes fulgens	Lampornis amethystinus	"Lyon, D. L. 1976. A montane hummingbird territorial system in Oaxaca, Mexico. Wilson Bulletin 88:280-299; DesGranges, J. L. 1977. Interactions among resident and migrant hummingbirds in Mexico. PhD thesis. McGill University, Montreal, Quebec, Canada. "	"Lyon, D. L. 1976. A montane hummingbird territorial system in Oaxaca, Mexico. Wilson Bulletin 88:280-299; DesGranges, J. L. 1977. Interactions among resident and migrant hummingbirds in Mexico. PhD thesis. McGill University, Montreal, Quebec, Canada. "
103	hummingbirds	Trochilidae	Boissonneaua	flavescens	Trochilidae	Adelomyia	melanogenys	21	0	21	8.2	4.4	0	0.1639	ND2	Boissonneaua flavescens	Adelomyia melanogenys	"Martin, P. R., unpublished observations from Napo and Pinchincha provinces, Ecuador. "	"Snow, D. W. and B. K. Snow. 1980. Relationships between hummingbirds and flowers in the Andes of Colombia. Bulletin of the British Museum (Natural History), Zoological Series 38:105-139; Echeverry-Galvis, M. ç., S. Crdoba-Crdoba, C. A. Peraza, M. P. Baptiste, and J. A. Ahumada. 2006. Body weights of 98 species of Andean cloud-forest birds. Bulletin of the British Ornithologists' Club 126:291-298; Dunning, J. B., Jr. 2008. CRC handbook of avian body masses. Second edition. CRC Press, Boca Raton, FL, USA."
104	hummingbirds	Trochilidae	Boissonneaua	flavescens	Trochilidae	Aglaiocercus	coelestis	15	0	15	8.2	5.14	0	0.1475	ND2	Boissonneaua flavescens	Aglaiocercus coelestis	"Martin, P. R., unpublished observations from Napo and Pinchincha provinces, Ecuador. "	"Bleiweiss, R. 1998. Relative-rate tests and biological causes of molecular evolution in hummingbirds. Molecular Biology and Evolution 15:481-491; Echeverry-Galvis, M. ç., S. Crdoba-Crdoba, C. A. Peraza, M. P. Baptiste, and J. A. Ahumada. 2006. Body weights of 98 species of Andean cloud-forest birds. Bulletin of the British Ornithologists' Club 126:291-298."
105	hummingbirds	Trochilidae	Boissonneaua	flavescens	Trochilidae	Coeligena	torquata	19	0	19	8.2	7.67	0	0.1783	ND2	Boissonneaua flavescens	Coeligena torquata	"Martin, P. R., unpublished observations from Napo and Pinchincha provinces, Ecuador. "	"Bleiweiss, R. 1998. Relative-rate tests and biological causes of molecular evolution in hummingbirds. Molecular Biology and Evolution 15:481-491; Echeverry-Galvis, M. ç., S. Crdoba-Crdoba, C. A. Peraza, M. P. Baptiste, and J. A. Ahumada. 2006. Body weights of 98 species of Andean cloud-forest birds. Bulletin of the British Ornithologists' Club 126:291-298."
106	hummingbirds	Trochilidae	Boissonneaua	flavescens	Trochilidae	Coeligena	wilsoni	7	1	8	8.2	6.78	0	0.1608	ND2	Boissonneaua flavescens	Coeligena wilsoni	"Martin, P. R., unpublished observations from Napo and Pinchincha provinces, Ecuador. "	"Bleiweiss, R. 1998. Relative-rate tests and biological causes of molecular evolution in hummingbirds. Molecular Biology and Evolution 15:481-491; Echeverry-Galvis, M. ç., S. Crdoba-Crdoba, C. A. Peraza, M. P. Baptiste, and J. A. Ahumada. 2006. Body weights of 98 species of Andean cloud-forest birds. Bulletin of the British Ornithologists' Club 126:291-298."
107	hummingbirds	Trochilidae	Boissonneaua	flavescens	Trochilidae	Colibri	thalassinus	14	0	14	8.2	5.05	0	0.223	ND2	Boissonneaua flavescens	Colibri thalassinus	"Martin, P. R., unpublished observations from Napo and Pinchincha provinces, Ecuador. "	"Snow, D. W. and B. K. Snow. 1980. Relationships between hummingbirds and flowers in the Andes of Colombia. Bulletin of the British Museum (Natural History), Zoological Series 38:105-139; Echeverry-Galvis, M. ç., S. Crdoba-Crdoba, C. A. Peraza, M. P. Baptiste, and J. A. Ahumada. 2006. Body weights of 98 species of Andean cloud-forest birds. Bulletin of the British Ornithologists' Club 126:291-298."
108	hummingbirds	Trochilidae	Boissonneaua	flavescens	Trochilidae	Heliangelus	strophianus	7	0	7	8.2	5.5	0	0.1784	ND2	Boissonneaua flavescens	Heliangelus strophianus	"Martin, P. R., unpublished observations from Napo and Pinchincha provinces, Ecuador. "	"Echeverry-Galvis, M. ç., S. Crdoba-Crdoba, C. A. Peraza, M. P. Baptiste, and J. A. Ahumada. 2006. Body weights of 98 species of Andean cloud-forest birds. Bulletin of the British Ornithologists' Club 126:291-298; Dunning, J. B., Jr. 2008. CRC handbook of avian body masses. Second edition. CRC Press, Boca Raton, FL, USA."
109	hummingbirds	Trochilidae	Boissonneaua	flavescens	Trochilidae	Heliodoxa	imperatrix	10	0	10	8.2	8.8	1	0.1485	ND2	Boissonneaua flavescens	Heliodoxa imperatrix	"Martin, P. R., unpublished observations from Napo and Pinchincha provinces, Ecuador. "	"Echeverry-Galvis, M. ç., S. Crdoba-Crdoba, C. A. Peraza, M. P. Baptiste, and J. A. Ahumada. 2006. Body weights of 98 species of Andean cloud-forest birds. Bulletin of the British Ornithologists' Club 126:291-298; Dunning, J. B., Jr. 2008. CRC handbook of avian body masses. Second edition. CRC Press, Boca Raton, FL, USA."
110	hummingbirds	Trochilidae	Boissonneaua	flavescens	Trochilidae	Heliodoxa	rubinoides	41	1	42	8.2	7.74	0	0.1545	ND2	Boissonneaua flavescens	Heliodoxa rubinoides	"Martin, P. R., unpublished observations from Napo and Pinchincha provinces, Ecuador. "	"Brown, J. H., and M. A. Bowers. 1985. Community organization in hummingbirds: relationships between morphology and ecology. Auk 102:251-269; Echeverry-Galvis, M. ç., S. Crdoba-Crdoba, C. A. Peraza, M. P. Baptiste, and J. A. Ahumada. 2006. Body weights of 98 species of Andean cloud-forest birds. Bulletin of the British Ornithologists' Club 126:291-298."
111	hummingbirds	Trochilidae	Boissonneaua	flavescens	Trochilidae	Ocreatus	underwoodii	31	0	31	8.2	2.78	0	0.1572	ND2	Boissonneaua flavescens	Ocreatus underwoodii	"Martin, P. R., unpublished observations from Napo and Pinchincha provinces, Ecuador. "	"Echeverry-Galvis, M. ç., S. Crdoba-Crdoba, C. A. Peraza, M. P. Baptiste, and J. A. Ahumada. 2006. Body weights of 98 species of Andean cloud-forest birds. Bulletin of the British Ornithologists' Club 126:291-298."
112	hummingbirds	Trochilidae	Boissonneaua	flavescens	Trochilidae	Urosticte	benjamini	7	0	7	8.2	3.9	0	0.1375	ND2	Boissonneaua flavescens	Urosticte benjamini	"Martin, P. R., unpublished observations from Napo and Pinchincha provinces, Ecuador. "	"Echeverry-Galvis, M. ç., S. Crdoba-Crdoba, C. A. Peraza, M. P. Baptiste, and J. A. Ahumada. 2006. Body weights of 98 species of Andean cloud-forest birds. Bulletin of the British Ornithologists' Club 126:291-298; Dunning, J. B., Jr. 2008. CRC handbook of avian body masses. Second edition. CRC Press, Boca Raton, FL, USA."
113	hummingbirds	Trochilidae	Boissonneaua	matthewsii	Trochilidae	Coeligena	coeligena	13	0	13	7.7	6.75	0	0.1495	ND2	Boissonneaua matthewsii	Coeligena coeligena	"Martin, P. R., unpublished observations from Napo and Pinchincha provinces, Ecuador. "	"Brown, J. H., and M. A. Bowers. 1985. Community organization in hummingbirds: relationships between morphology and ecology. Auk 102:251-269; Dunning, J. B., Jr. 2008. CRC handbook of avian body masses. Second edition. CRC Press, Boca Raton, FL, USA."
114	hummingbirds	Trochilidae	Boissonneaua	matthewsii	Trochilidae	Coeligena	torquata	6	2	8	7.7	7.67	0	0.1743	ND2	Boissonneaua matthewsii	Coeligena torquata	"Martin, P. R., unpublished observations from Napo and Pinchincha provinces, Ecuador. "	"Bleiweiss, R. 1998. Relative-rate tests and biological causes of molecular evolution in hummingbirds. Molecular Biology and Evolution 15:481-491; Dunning, J. B., Jr. 2008. CRC handbook of avian body masses. Second edition. CRC Press, Boca Raton, FL, USA."
115	hummingbirds	Trochilidae	Boissonneaua	matthewsii	Trochilidae	Heliangelus	exortis	10	1	11	7.7	4.6	0	0.1734	ND2	Boissonneaua matthewsii	Heliangelus exortis	"Martin, P. R., unpublished observations from Napo and Pinchincha provinces, Ecuador. "	"Echeverry-Galvis, M. ç., S. Crdoba-Crdoba, C. A. Peraza, M. P. Baptiste, and J. A. Ahumada. 2006. Body weights of 98 species of Andean cloud-forest birds. Bulletin of the British Ornithologists' Club 126:291-298; Dunning, J. B., Jr. 2008. CRC handbook of avian body masses. Second edition. CRC Press, Boca Raton, FL, USA."
116	hummingbirds	Trochilidae	Aglaeactis	cupripennis	Thraupidae	Diglossa	cyanea	6	0	6	7.55	17.05	1	0.3517	ND2	Aglaeactis cupripennis	Diglossa cyanea	"Moynihan, M. 1979. Geographic variation in social behavior and in adaptations to competition among Andean birds. Publications of the Nuttall Ornithological Club No. 18."	"Brown, J. H., and M. A. Bowers. 1985. Community organization in hummingbirds: relationships between morphology and ecology. Auk 102:251Ð269; Dunning, J. B., Jr. 2008. CRC handbook of avian body masses. Second edition. CRC Press, Boca Raton, FL, USA."
117	hummingbirds	Trochilidae	Aglaeactis	cupripennis	Trochilidae	Lafresnaya	lafresnayi	6	0	6	7.55	5.3	0	0.1732	ND2	Aglaeactis cupripennis	Lafresnaya lafresnayi	"Altshuler, D. L., F. G. Stiles, and R. Dudley. 2004. Of hummingbirds and helicopters: hovering costs, competitive ability, and foraging strategies. American Naturalist 163:16-25; Martin, P. R., unpublished observations from Napo and Pinchincha provinces, Ecuador. "	"Brown, J. H., and M. A. Bowers. 1985. Community organization in hummingbirds: relationships between morphology and ecology. Auk 102:251Ð269; Dunning, J. B., Jr. 2008. CRC handbook of avian body masses. Second edition. CRC Press, Boca Raton, FL, USA."
118	hummingbirds	Trochilidae	Coeligena	torquata	Trochilidae	Adelomyia	melanogenys	6	0	6	7.67	4.4	0	0.1803	ND2	Coeligena torquata	Adelomyia melanogenys	"Martin, P. R., unpublished observations from Napo and Pinchincha provinces, Ecuador. "	"Snow, D. W. and B. K. Snow. 1980. Relationships between hummingbirds and flowers in the Andes of Colombia. Bulletin of the British Museum (Natural History), Zoological Series 38:105-139; Bleiweiss, R. 1998. Relative-rate tests and biological causes of molecular evolution in hummingbirds. Molecular Biology and Evolution 15:481-491; Dunning, J. B., Jr. 2008. CRC handbook of avian body masses. Second edition. CRC Press, Boca Raton, FL, USA."
119	hummingbirds	Trochilidae	Coeligena	torquata	Trochilidae	Coeligena	coeligena	20	0	20	7.67	6.75	0	0.1448	ND2	Coeligena torquata	Coeligena coeligena	"Martin, P. R., unpublished observations from Napo and Pinchincha provinces, Ecuador. "	"Brown, J. H., and M. A. Bowers. 1985. Community organization in hummingbirds: relationships between morphology and ecology. Auk 102:251-269; Bleiweiss, R. 1998. Relative-rate tests and biological causes of molecular evolution in hummingbirds. Molecular Biology and Evolution 15:481-491."
120	hummingbirds	Trochilidae	Patagona	gigas	Trochilidae	Colibri	coruscans	15	2	17	20.2	6.7	0	0.2361	ND2	Patagona gigas	Colibri coruscans	"Altshuler, D. L., F. G. Stiles, and R. Dudley. 2004. Of hummingbirds and helicopters: hovering costs, competitive ability, and foraging strategies. American Naturalist 163:16-25."	"Dunning, J. B., Jr. 2008. CRC handbook of avian body masses. Second edition. CRC Press, Boca Raton, FL, USA."
121	hummingbirds	Trochilidae	Heliangelus	clarisse	Trochilidae	Adelomyia	melanogenys	9	0	9	5.9	4.2	0	0.1613	ND2	Heliangelus clarisse	Adelomyia melanogenys	"Snow, D. W. and B. K. Snow. 1980. Relationships between hummingbirds and flowers in the Andes of Colombia. Bulletin of the British Museum (Natural History), Zoological Series 38:105-139; Altshuler, D. L., F. G. Stiles, and R. Dudley. 2004. Of hummingbirds and helicopters: hovering costs, competitive ability, and foraging strategies. American Naturalist 163:16-25."	"Snow, D. W. and B. K. Snow. 1980. Relationships between hummingbirds and flowers in the Andes of Colombia. Bulletin of the British Museum (Natural History), Zoological Series 38:105-139; Altshuler, D. L., F. G. Stiles, and R. Dudley. 2004. Of hummingbirds and helicopters: hovering costs, competitive ability, and foraging strategies. American Naturalist 163:16-25."
122	hummingbirds	Trochilidae	Heliangelus	exortis	Trochilidae	Adelomyia	melanogenys	6	1	7	4.6	4.4	0	0.1501	ND2	Heliangelus exortis	Adelomyia melanogenys	"Martin, P. R., unpublished observations from Napo and Pinchincha provinces, Ecuador. "	"Snow, D. W. and B. K. Snow. 1980. Relationships between hummingbirds and flowers in the Andes of Colombia. Bulletin of the British Museum (Natural History), Zoological Series 38:105-139; Echeverry-Galvis, M. ç., S. Crdoba-Crdoba, C. A. Peraza, M. P. Baptiste, and J. A. Ahumada. 2006. Body weights of 98 species of Andean cloud-forest birds. Bulletin of the British Ornithologists' Club 126:291-298; Dunning, J. B., Jr. 2008. CRC handbook of avian body masses. Second edition. CRC Press, Boca Raton, FL, USA."
123	hummingbirds	Trochilidae	Heliangelus	exortis	Trochilidae	Aglaiocercus	kingi	10	0	10	4.6	4.85	1	0.1391	ND2	Heliangelus exortis	Aglaiocercus kingi	"Martin, P. R., unpublished observations from Napo and Pinchincha provinces, Ecuador. "	"Echeverry-Galvis, M. ç., S. Crdoba-Crdoba, C. A. Peraza, M. P. Baptiste, and J. A. Ahumada. 2006. Body weights of 98 species of Andean cloud-forest birds. Bulletin of the British Ornithologists' Club 126:291-298; Dunning, J. B., Jr. 2008. CRC handbook of avian body masses. Second edition. CRC Press, Boca Raton, FL, USA."
124	hummingbirds	Trochilidae	Heliangelus	exortis	Trochilidae	Metallura	tyrianthina	18	0	18	4.6	3.4	0	0.1554	ND2	Heliangelus exortis	Metallura tyrianthina	"Martin, P. R., unpublished observations from Napo and Pinchincha provinces, Ecuador. "	"Echeverry-Galvis, M. ç., S. Crdoba-Crdoba, C. A. Peraza, M. P. Baptiste, and J. A. Ahumada. 2006. Body weights of 98 species of Andean cloud-forest birds. Bulletin of the British Ornithologists' Club 126:291-298."
125	hummingbirds	Trochilidae	Archilochus	alexandri	Trochilidae	Calypte	costae	15	9	24	3.23	3.12	0	0.0994	ND2	Archilochus alexandri	Calypte costae	"Stiles, F. G. 1973. Food supply and the annual cycle of the Anna Hummingbird. University of California Publications in Zoology 97:1-109. "	"Stiles, F. G. 1973. Food supply and the annual cycle of the Anna Hummingbird. University of California Publications in Zoology 97:1-109. "
126	hummingbirds	Trochilidae	Calypte	anna	Trochilidae	Archilochus	alexandri	34	12	46	4.24	3.23	0	0.1052	ND2	Calypte anna	Archilochus alexandri	"Stiles, F. G. 1973. Food supply and the annual cycle of the Anna Hummingbird. University of California Publications in Zoology 97:1-109. "	"Stiles, F. G. 1973. Food supply and the annual cycle of the Anna Hummingbird. University of California Publications in Zoology 97:1-109. "
127	hummingbirds	Trochilidae	Calypte	anna	Trochilidae	Calypte	costae	24	2	26	4.24	3.12	0	0.0535	ND2	Calypte anna	Calypte costae	"Stiles, F. G. 1973. Food supply and the annual cycle of the Anna Hummingbird. University of California Publications in Zoology 97:1-109; Avery, M. L. and C. van Riper III. 1993. Post-breeding territoriality and foraging behavior in Costa's Hummingbird (Calypte costae). Southwestern Naturalist 38:374-406."	"Stiles, F. G. 1973. Food supply and the annual cycle of the Anna Hummingbird. University of California Publications in Zoology 97:1-109. "
128	hummingbirds	Trochilidae	Calypte	anna	Trochilidae	Selasphorus	rufus	19	2	21	4.24	3.24	0	0.0551	ND2	Calypte anna	Selasphorus rufus	"Stiles, F. G. 1973. Food supply and the annual cycle of the Anna Hummingbird. University of California Publications in Zoology 97:1-109. "	"Stiles, F. G. 1973. Food supply and the annual cycle of the Anna Hummingbird. University of California Publications in Zoology 97:1-109. "
129	hummingbirds	Trochilidae	Selasphorus	platycercus	Trochilidae	Selasphorus	calliope	5	3	8	3.6	2.7	0	0.0317	ND2	Selasphorus platycercus	Selasphorus calliope	"Austin, G. T. 1970. Interspecific territoriality of migrant Calliope and resident Broad-tailed hummingbirds. Condor 72:234; DesGranges, J. L. 1977. Interactions among resident and migrant hummingbirds in Mexico. PhD thesis. McGill University, Montreal, Quebec, Canada."	"DesGranges, J. L. 1977. Interactions among resident and migrant hummingbirds in Mexico. PhD thesis. McGill University, Montreal, Quebec, Canada."
130	hummingbirds	Trochilidae	Selasphorus	rufus	Trochilidae	Archilochus	alexandri	12	1	13	3.22	3.26	1	0.076	ND2	Selasphorus rufus	Archilochus alexandri	"Stiles, F. G. 1973. Food supply and the annual cycle of the Anna Hummingbird. University of California Publications in Zoology 97:1-109; Baltosser, W. H. 1989. Nectar availability and habitat selection by hummingbirds in Guadalupe Canyon. Wilson Bulletin 101:559-578."	"Stiles, F. G. 1973. Food supply and the annual cycle of the Anna Hummingbird. University of California Publications in Zoology 97:1-109; Baltosser, W. H. 1989. Nectar availability and habitat selection by hummingbirds in Guadalupe Canyon. Wilson Bulletin 101:559-578."
131	hummingbirds	Trochilidae	Selasphorus	rufus	Trochilidae	Cynanthus	latirostris	5	3	8	3.2	3	0	0.1944	ND2	Selasphorus rufus	Cynanthus latirostris	"Baltosser, W. H. 1989. Nectar availability and habitat selection by hummingbirds in Guadalupe Canyon. Wilson Bulletin 101:559-578."	"Baltosser, W. H. 1989. Nectar availability and habitat selection by hummingbirds in Guadalupe Canyon. Wilson Bulletin 101:559-578."
132	hummingbirds	Trochilidae	Selasphorus	rufus	Trochilidae	Selasphorus	calliope	15	0	15	3.22	2.72	0	0.0236	ND2	Selasphorus rufus	Selasphorus calliope	"Stiles, F. G. 1973. Food supply and the annual cycle of the Anna Hummingbird. University of California Publications in Zoology 97:1-109; DesGranges, J. L. 1977. Interactions among resident and migrant hummingbirds in Mexico. PhD thesis. McGill University, Montreal, Quebec, Canada. "	"Stiles, F. G. 1973. Food supply and the annual cycle of the Anna Hummingbird. University of California Publications in Zoology 97:1-109; DesGranges, J. L. 1977. Interactions among resident and migrant hummingbirds in Mexico. PhD thesis. McGill University, Montreal, Quebec, Canada. "
133	hummingbirds	Trochilidae	Selasphorus	rufus	Trochilidae	Selasphorus	platycercus	104	10	114	3.35	3.6	1	0.0186	ND2	Selasphorus rufus	Selasphorus platycercus	"Dunford, C. and E. Dunford. 1972. Interspecific aggression of resident Broad-tailed and migrant Rufous hummingbirds. Condor 74:479; DesGranges, J. L. 1977. Interactions among resident and migrant hummingbirds in Mexico. PhD thesis. McGill University, Montreal, Quebec, Canada; Kodric-Brown, A. and J. H. Brown. 1978. Influence of economics, interspecific competition, and sexual dimorphism on territoriality of migrant Rufous Hummingbirds. Ecology 59:285-296. [used 9 feeders followed in 1974; other data hard to incorporate because not quantified]."	"DesGranges, J. L. 1977. Interactions among resident and migrant hummingbirds in Mexico. PhD thesis. McGill University, Montreal, Quebec, Canada; Kodric-Brown, A. and J. H. Brown. 1978. Influence of economics, interspecific competition, and sexual dimorphism on territoriality of migrant Rufous Hummingbirds. Ecology 59:285-296."
134	hummingbirds	Thraupidae	Coereba	flaveola	Trochilidae	Chrysolampis	mosquitus	6	1	7	10.17	4.3	0	0.3517	ND2	Coereba flaveola	Chrysolampis mosquitus	"Feinsinger, P., L. A. Swarm, and J. A. Wolfe. 1985. Nectar-feeding birds on Trinidad and Tobago: comparison of diverse and depauperate guilds. Ecological Monographs 55:1-28."	"Feinsinger, P., L. A. Swarm, and J. A. Wolfe. 1985. Nectar-feeding birds on Trinidad and Tobago: comparison of diverse and depauperate guilds. Ecological Monographs 55:1-28."
135	hummingbirds	Thraupidae	Coereba	flaveola	Trochilidae	Orthorhyncus	cristatus	23	0	23	12	3	0	0.3517	ND2	Coereba flaveola	Orthorhyncus cristatus	"Leck, C. F. 1973. Dominance relationships in nectar-feeding birds at St. Croix. Auk 90:431-432."	"Leck, C. F. 1973. Dominance relationships in nectar-feeding birds at St. Croix. Auk 90:431-432."
136	woodcreepers.antbirds	Cuculidae	Piaya	cayana	Dendrocolaptidae	Dendrocincla	fuliginosa	9	0	9	107.7	41	0	0.2343	cytb	Piaya cayana	Dendrocincla fuliginosa	"Willis, E. O. 1972. The behavior of Plain-brown Woodcreepers, Dendrocincla fuliginosa. Wilson Bulletin 84:377-420."	"Hartman, F. A. 1961. Locomotor mechanisms of birds. Smithsonian Miscellaneous Collections 143:1-91; Willis, E. O. 1972. The behavior of Plain-brown Woodcreepers, Dendrocincla fuliginosa. Wilson Bulletin 84:377-420."
137	woodcreepers.antbirds	Cuculidae	Piaya	cayana	Thamnophilidae	Gymnopithys	leucaspis	45	0	45	107.7	31.1	0	0.243	cytb	Piaya cayana	Gymnopithys leucaspis	"Willis, E. O. 1983. Piaya Cuckoos (Aves, Cuculidae) as army ant followers. Revista Brasileira de Biologia 43:29-32."	"Hartman, F. A. 1961. Locomotor mechanisms of birds. Smithsonian Miscellaneous Collections 143:1-91; Dunning, J. B., Jr. 2008. CRC handbook of avian body masses. Second edition. CRC Press, Boca Raton, FL, USA."
138	woodcreepers.antbirds	Cuculidae	Piaya	cayana	Thamnophilidae	Phaenostictus	mcleannani	27	0	27	107.7	51.4	0	0.243	cytb	Piaya cayana	Phaenostictus mcleannani	"Willis, E. O. 1983. Piaya Cuckoos (Aves, Cuculidae) as army ant followers. Revista Brasileira de Biologia 43:29-32."	"Hartman, F. A. 1961. Locomotor mechanisms of birds. Smithsonian Miscellaneous Collections 143:1-91; Willis, E. O. 1973. The behavior of Ocellated Antbirds. Smithsonian Institution Contributions to Zoology No. 144."
139	woodcreepers.antbirds	Momotidae	Baryphthengus	martii	Thamnophilidae	Phaenostictus	mcleannani	9	0	9	159	51.4	0	0.2296	cytb	Baryphthengus martii	Phaenostictus mcleannani	"Willis, E. O. 1973. The behavior of Ocellated Antbirds. Smithsonian Institution Contributions to Zoology No. 144."	"Oniki, Y. 1972. Some temperatures of Panamanian birds. Condor 74:209Ð215; Willis, E. O. 1973. The behavior of Ocellated Antbirds. Smithsonian Institution Contributions to Zoology No. 144."
140	woodcreepers.antbirds	Bucconidae	Malacoptila	panamensis	Thamnophilidae	Gymnopithys	leucaspis	7	0	7	42.6	31.1	0	0.2577	cytb	Malacoptila panamensis	Gymnopithys leucaspis	"Willis, E. O. 1982. Malacoptila Puffbirds (Aves, Bucconidae) as army ant followers. Cincia e Cultura 34: 924Ð928."	"Dunning, J. B., Jr. 2008. CRC handbook of avian body masses. Second edition. CRC Press, Boca Raton, FL, USA."
141	woodcreepers.antbirds	Dendrocolaptidae	Dendrocincla	fuliginosa	Turdidae	Catharus	ustulatus	6	0	6	41	32.79	0	0.236	cytb	Dendrocincla fuliginosa	Catharus ustulatus	"Willis, E. O. 1966. The role of migrant birds at swarms of army ants. Living Bird 5:187-231."	"Hartman, F. A. 1961. Locomotor mechanisms of birds. Smithsonian Miscellaneous Collections 143:1-91; Willis, E. O. 1972. The behavior of Plain-brown Woodcreepers, Dendrocincla fuliginosa. Wilson Bulletin 84:377-420."
142	woodcreepers.antbirds	Dendrocolaptidae	Dendrocincla	fuliginosa	Thraupidae	Eucometis	penicillata	27	19	46	41.88	31.75	0	0.247	cytb	Dendrocincla fuliginosa	Eucometis penicillata	"Willis, E. O. 1985. Behavior and systematic status of Gray-headed Tanagers (Trichothraupis penicillata, Emberizidae). Naturalia 10:113-145."	"Hartman, F. A. 1961. Locomotor mechanisms of birds. Smithsonian Miscellaneous Collections 143:1-91; Willis data in Oniki, Y. 1974. Some temperatures of birds of Belm, Brazil. Acta Amazonica 4:63Ð68; Willis, E. O. 1985. Behavior and systematic status of Gray-headed Tanagers (Trichothraupis penicillata, Emberizidae). Naturalia 10:113-145. [Panama, Belem]"
143	woodcreepers.antbirds	Dendrocolaptidae	Dendrocincla	fuliginosa	Thamnophilidae	Hylophylax	naevioides	16	0	16	41	17.5	0	0.1978	cytb	Dendrocincla fuliginosa	Hylophylax naevioides	"Willis, E. O. 1972. The behavior of Spotted Antbirds. Ornithological Monographs No. 10."	"Willis, E. O. 1972. The behavior of Spotted Antbirds. Ornithological Monographs No. 10; Willis, E. O. 1972. The behavior of Plain-brown Woodcreepers, Dendrocincla fuliginosa. Wilson Bulletin 84:377-420."
144	woodcreepers.antbirds	Dendrocolaptidae	Dendrocincla	fuliginosa	Thamnophilidae	Pyriglena	leuconota	13	5	18	41.4	34.15	0	0.1978	cytb	Dendrocincla fuliginosa	Pyriglena leuconota	"Willis, E. O. 1981. Diversity in adversity: the behaviors of two subordinate antbirds. Arquivos de Zoologia 30:159-234."	"Willis data in Oniki, Y. 1974. Some temperatures of birds of Belm, Brazil. Acta Amazonica 4:63Ð68; Willis, E. O. 1981. Diversity in adversity: the behaviors of two subordinate antbirds. Arquivos de Zoologia 30:159-234."
145	woodcreepers.antbirds	Dendrocolaptidae	Dendrocincla	fuliginosa	Dendrocolaptidae	Xiphorhynchus	spixii	7	4	11	41.4	31.2	0	0.1288	cytb	Dendrocincla fuliginosa	Xiphorhynchus spixii	"Willis, E. O. 1983. Cis-Andean Xiphorhynchus and relatives (Aves, Dendrocolaptidae) as army ant followers. Revista Brasileira de Biologia 43: 133-142."	"Willis data in Oniki, Y. 1974. Some temperatures of birds of Belm, Brazil. Acta Amazonica 4:63Ð68."
146	woodcreepers.antbirds	Dendrocolaptidae	Dendrocincla	merula	Dendrocolaptidae	Dendrocincla	fuliginosa	63	4	67	46.98	38.2	0	0.092	cytb	Dendrocincla merula	Dendrocincla fuliginosa	"Willis, E. O. 1979. Behavior and ecology of two forms of White-chinned Woodcreepers (Dendrocincla merula, Dendrocolaptidae) in Amazonia. Papis Avulsos de Zoologia 33:27-66; Pierpoint, N. 1986. Interspecific aggression and the ecology of woodcreepers (Aves: Dendrocolaptidae). Dissertation, Princeton University, Princeton, NJ, USA. "	"Willis data in Oniki, Y. 1974. Some temperatures of birds of Belm, Brazil. Acta Amazonica 4:63Ð68; Willis, E. O. 1979. Behavior and ecology of two forms of White-chinned Woodcreepers (Dendrocincla merula, Dendrocolaptidae) in Amazonia. Papis Avulsos de Zoologia 33:27-66; Pierpoint, N. 1986. Interspecific aggression and the ecology of woodcreepers (Aves: Dendrocolaptidae). Dissertation, Princeton University, Princeton, NJ, USA; Harper, L. H. 1989. The persistence of ant-following birds in small Amazonian forest fragments. Acta Amazonica 19:249-263. [Belem, Manaus, Cocha Cashu]"
147	woodcreepers.antbirds	Dendrocolaptidae	Dendrocincla	merula	Thamnophilidae	Gymnopithys	lunulatus	8	1	9	47.5	24	0	0.1978	cytb	Dendrocincla merula	Gymnopithys lunulatus	"Willis, E. O. 1968. Studies of the behavior of Lunulated and Salvin's antbirds. Condor 70:128-148."	"Willson, S. K. 2004. Obligate army-ant-following birds: a study of ecology, spatial movement patterns, and behavior in Amazonian Peru. Ornithological Monographs No. 55; Dunning, J. B., Jr. 2008. CRC handbook of avian body masses. Second edition. CRC Press, Boca Raton, FL, USA."
148	woodcreepers.antbirds	Dendrocolaptidae	Dendrocincla	merula	Thamnophilidae	Gymnopithys	rufigula	371	1	372	53.25	29	0	0.1978	cytb	Dendrocincla merula	Gymnopithys rufigula	"Willis, E. O. 1979. Behavior and ecology of two forms of White-chinned Woodcreepers (Dendrocincla merula, Dendrocolaptidae) in Amazonia. Papis Avulsos de Zoologia 33:27-66."	"Willis, E. O. 1979. Behavior and ecology of two forms of White-chinned Woodcreepers (Dendrocincla merula, Dendrocolaptidae) in Amazonia. Papis Avulsos de Zoologia 33:27-66; Harper, L. H. 1989. The persistence of ant-following birds in small Amazonian forest fragments. Acta Amazonica 19:249-263. "
149	woodcreepers.antbirds	Dendrocolaptidae	Dendrocincla	merula	Thamnophilidae	Gymnopithys	salvini	28	3	31	47.5	25.9	0	0.1978	cytb	Dendrocincla merula	Gymnopithys salvini	"Willson, S. K. 2004. Obligate army-ant-following birds: a study of ecology, spatial movement patterns, and behavior in Amazonian Peru. Ornithological Monographs No. 55."	"Willson, S. K. 2004. Obligate army-ant-following birds: a study of ecology, spatial movement patterns, and behavior in Amazonian Peru. Ornithological Monographs No. 55."
150	woodcreepers.antbirds	Dendrocolaptidae	Dendrocincla	merula	Thamnophilidae	Percnostola	rufifrons	6	0	6	53.25	28.9	0	0.1978	cytb	Dendrocincla merula	Percnostola rufifrons	"Willis, E. O. 1979. Behavior and ecology of two forms of White-chinned Woodcreepers (Dendrocincla merula, Dendrocolaptidae) in Amazonia. Papis Avulsos de Zoologia 33:27-66."	"Willis, E. O. 1979. Behavior and ecology of two forms of White-chinned Woodcreepers (Dendrocincla merula, Dendrocolaptidae) in Amazonia. Papis Avulsos de Zoologia 33:27-66; Harper, L. H. 1989. The persistence of ant-following birds in small Amazonian forest fragments. Acta Amazonica 19:249-263. "
151	woodcreepers.antbirds	Dendrocolaptidae	Dendrocincla	merula	Thamnophilidae	Pithys	albifrons	129	0	129	53.25	20.2	0	0.1978	cytb	Dendrocincla merula	Pithys albifrons	"Willis, E. O. 1979. Behavior and ecology of two forms of White-chinned Woodcreepers (Dendrocincla merula, Dendrocolaptidae) in Amazonia. Papis Avulsos de Zoologia 33:27-66."	"Willis, E. O. 1979. Behavior and ecology of two forms of White-chinned Woodcreepers (Dendrocincla merula, Dendrocolaptidae) in Amazonia. Papis Avulsos de Zoologia 33:27-66; Harper, L. H. 1989. The persistence of ant-following birds in small Amazonian forest fragments. Acta Amazonica 19:249-263. "
152	woodcreepers.antbirds	Dendrocolaptidae	Dendrocincla	merula	Thamnophilidae	Pyriglena	leuconota	35	4	39	40.7	33.9	0	0.1978	cytb	Dendrocincla merula	Pyriglena leuconota	"Willis, E. O. 1979. Behavior and ecology of two forms of White-chinned Woodcreepers (Dendrocincla merula, Dendrocolaptidae) in Amazonia. Papis Avulsos de Zoologia 33:27-66; Willis, E. O. 1981. Diversity in adversity: the behaviors of two subordinate antbirds. Arquivos de Zoologia 30:159-234."	"Willis data in Oniki, Y. 1974. Some temperatures of birds of Belm, Brazil. Acta Amazonica 4:63Ð68."
153	woodcreepers.antbirds	Dendrocolaptidae	Dendrocincla	homochroa	Thamnophilidae	Gymnopithys	leucaspis	10	0	10	41.05	31.1	0	0.1978	cytb	Dendrocincla homochroa	Gymnopithys leucaspis	"Willis, E. O. 1983. Three Dendrocincla woodcreepers (Aves, Dendrocolaptidae) as army ant followers. Cincia e Cultura 35: 201-204."	"Hartman, F. A. 1961. Locomotor mechanisms of birds. Smithsonian Miscellaneous Collections 143:1-91; Dunning, J. B., Jr. 2008. CRC handbook of avian body masses. Second edition. CRC Press, Boca Raton, FL, USA."
154	woodcreepers.antbirds	Dendrocolaptidae	Nasica	longirostris	Dendrocolaptidae	Dendrocolaptes	picumnus	8	0	8	87	82.8	0	0.1342	cytb	Nasica longirostris	Dendrocolaptes picumnus	"Willis, E. O. 1982. The behavior of Black-banded Woodcreepers (Dendrocolaptes picumnus). Condor 84:272-285. "	"Willis, E. O. 1982. The behavior of Black-banded Woodcreepers (Dendrocolaptes picumnus). Condor 84:272-285; Pierpoint, N. 1986. Interspecific aggression and the ecology of woodcreepers (Aves: Dendrocolaptidae). Dissertation, Princeton University, Princeton, NJ, USA."
155	woodcreepers.antbirds	Dendrocolaptidae	Hylexetastes	perrotii	Dendrocolaptidae	Dendrocincla	fuliginosa	55	0	55	119.4	40.2	0	0.1453	cytb	Hylexetastes perrotii	Dendrocincla fuliginosa	"Willis, E. O. 1982. The behavior of Red-billed Woodcreepers (Hylexetastes perrottii). Revista Brasileira de Biologia 42:655-666."	"Willis, E. O. 1982. The behavior of Red-billed Woodcreepers (Hylexetastes perrottii). Revista Brasileira de Biologia 42:655-666; Harper, L. H. 1989. The persistence of ant-following birds in small Amazonian forest fragments. Acta Amazonica 19:249-263. "
156	woodcreepers.antbirds	Dendrocolaptidae	Hylexetastes	perrotii	Dendrocolaptidae	Dendrocincla	merula	21	0	21	119.4	53.25	0	0.1327	cytb	Hylexetastes perrotii	Dendrocincla merula	"Willis, E. O. 1979. Behavior and ecology of two forms of White-chinned Woodcreepers (Dendrocincla merula, Dendrocolaptidae) in Amazonia. Papis Avulsos de Zoologia 33:27-66; Willis, E. O. 1982. The behavior of Red-billed Woodcreepers (Hylexetastes perrottii). Revista Brasileira de Biologia 42:655-666."	"Willis, E. O. 1979. Behavior and ecology of two forms of White-chinned Woodcreepers (Dendrocincla merula, Dendrocolaptidae) in Amazonia. Papis Avulsos de Zoologia 33:27-66; Willis, E. O. 1982. The behavior of Red-billed Woodcreepers (Hylexetastes perrottii). Revista Brasileira de Biologia 42:655-666."
157	woodcreepers.antbirds	Dendrocolaptidae	Hylexetastes	perrotii	Dendrocolaptidae	Dendrocolaptes	certhia	10	0	10	119.4	64.4	0	0.1248	cytb	Hylexetastes perrotii	Dendrocolaptes certhia	"Willis, E. O. 1992. Comportamiento e ecologia do arapacu-barrado Dendrocolaptes certhia (Aves: Dendrocolaptidae). Boletim do Museu Paraense Emlio Goeldi, Srie Zoologia 8: 151Ð216."	"Willis, E. O. 1982. The behavior of Red-billed Woodcreepers (Hylexetastes perrottii). Revista Brasileira de Biologia 42:655-666; Willis, E. O. 1992. Comportamiento e ecologia do arapacu-barrado Dendrocolaptes certhia (Aves: Dendrocolaptidae). Boletim do Museu Paraense Emlio Goeldi, Srie Zoologia 8: 151Ð216."
158	woodcreepers.antbirds	Dendrocolaptidae	Hylexetastes	perrotii	Dendrocolaptidae	Dendrocolaptes	picumnus	58	0	58	119.4	82.8	0	0.1275	cytb	Hylexetastes perrotii	Dendrocolaptes picumnus	"Willis, E. O. 1982. The behavior of Black-banded Woodcreepers (Dendrocolaptes picumnus). Condor 84:272-285; Willis, E. O. 1982. The behavior of Red-billed Woodcreepers (Hylexetastes perrottii). Revista Brasileira de Biologia 42:655-666."	"Willis, E. O. 1982. The behavior of Black-banded Woodcreepers (Dendrocolaptes picumnus). Condor 84:272-285; Willis, E. O. 1982. The behavior of Red-billed Woodcreepers (Hylexetastes perrottii). Revista Brasileira de Biologia 42:655-666."
159	woodcreepers.antbirds	Dendrocolaptidae	Hylexetastes	perrotii	Thamnophilidae	Gymnopithys	rufigula	23	0	23	119.4	29	0	0.1978	cytb	Hylexetastes perrotii	Gymnopithys rufigula	"Willis, E. O. 1982. The behavior of Red-billed Woodcreepers (Hylexetastes perrottii). Revista Brasileira de Biologia 42:655-666."	"Willis, E. O. 1982. The behavior of Red-billed Woodcreepers (Hylexetastes perrottii). Revista Brasileira de Biologia 42:655-666; Harper, L. H. 1989. The persistence of ant-following birds in small Amazonian forest fragments. Acta Amazonica 19:249-263. "
160	woodcreepers.antbirds	Dendrocolaptidae	Hylexetastes	perrotii	Thamnophilidae	Percnostola	rufifrons	8	0	8	119.4	28.9	0	0.1978	cytb	Hylexetastes perrotii	Percnostola rufifrons	"Willis, E. O. 1982. The behavior of Red-billed Woodcreepers (Hylexetastes perrottii). Revista Brasileira de Biologia 42:655-666."	"Willis, E. O. 1982. The behavior of Red-billed Woodcreepers (Hylexetastes perrottii). Revista Brasileira de Biologia 42:655-666; Harper, L. H. 1989. The persistence of ant-following birds in small Amazonian forest fragments. Acta Amazonica 19:249-263. "
161	woodcreepers.antbirds	Dendrocolaptidae	Hylexetastes	perrotii	Dendrocolaptidae	Xiphorhynchus	pardalotus	8	0	8	119.4	37.8	0	0.1202	cytb	Hylexetastes perrotii	Xiphorhynchus pardalotus	"Willis, E. O. 1982. The behavior of Red-billed Woodcreepers (Hylexetastes perrottii). Revista Brasileira de Biologia 42:655-666."	"Willis, E. O. 1982. The behavior of Red-billed Woodcreepers (Hylexetastes perrottii). Revista Brasileira de Biologia 42:655-666; Harper, L. H. 1989. The persistence of ant-following birds in small Amazonian forest fragments. Acta Amazonica 19:249-263. "
162	woodcreepers.antbirds	Dendrocolaptidae	Dendrocolaptes	sanctithomae	Dendrocolaptidae	Dendrocincla	anabatina	9	0	9	66.9	34.35	0	0.1345	cytb	Dendrocolaptes sanctithomae	Dendrocincla anabatina	"Willis, E. O. 1983. Three Dendrocincla woodcreepers (Aves, Dendrocolaptidae) as army ant followers. Cincia e Cultura 35: 201-204."	"Dunning, J. B., Jr. 2008. CRC handbook of avian body masses. Second edition. CRC Press, Boca Raton, FL, USA."
163	woodcreepers.antbirds	Dendrocolaptidae	Dendrocolaptes	sanctithomae	Dendrocolaptidae	Dendrocincla	fuliginosa	157	0	157	66.9	41	0	0.13	cytb	Dendrocolaptes sanctithomae	Dendrocincla fuliginosa	"Willis, E. O. 1972. The behavior of Plain-brown Woodcreepers, Dendrocincla fuliginosa. Wilson Bulletin 84:377-420; Willis, E. O. 1992. Comportamiento e ecologia do arapacu-barrado Dendrocolaptes certhia (Aves: Dendrocolaptidae). Boletim do Museu Paraense Emlio Goeldi, Srie Zoologia 8: 151Ð216."	"Willis, E. O. 1972. The behavior of Plain-brown Woodcreepers, Dendrocincla fuliginosa. Wilson Bulletin 84:377-420; Dunning, J. B., Jr. 2008. CRC handbook of avian body masses. Second edition. CRC Press, Boca Raton, FL, USA."
164	woodcreepers.antbirds	Dendrocolaptidae	Dendrocolaptes	sanctithomae	Thraupidae	Eucometis	penicillata	19	0	19	66.9	32.5	0	0.247	cytb	Dendrocolaptes sanctithomae	Eucometis penicillata	"Willis, E. O. 1985. Behavior and systematic status of Gray-headed Tanagers (Trichothraupis penicillata, Emberizidae). Naturalia 10:113-145; Willis, E. O. 1992. Comportamiento e ecologia do arapacu-barrado Dendrocolaptes certhia (Aves: Dendrocolaptidae). Boletim do Museu Paraense Emlio Goeldi, Srie Zoologia 8: 151Ð216."	"Willis, E. O. 1985. Behavior and systematic status of Gray-headed Tanagers (Trichothraupis penicillata, Emberizidae). Naturalia 10:113-145; Dunning, J. B., Jr. 2008. CRC handbook of avian body masses. Second edition. CRC Press, Boca Raton, FL, USA."
165	woodcreepers.antbirds	Dendrocolaptidae	Dendrocolaptes	sanctithomae	Thamnophilidae	Gymnopithys	leucaspis	6	0	6	66.9	31.1	0	0.1978	cytb	Dendrocolaptes sanctithomae	Gymnopithys leucaspis	"Willis, E. O. 1992. Comportamiento e ecologia do arapacu-barrado Dendrocolaptes certhia (Aves: Dendrocolaptidae). Boletim do Museu Paraense Emlio Goeldi, Srie Zoologia 8: 151Ð216."	"Dunning, J. B., Jr. 2008. CRC handbook of avian body masses. Second edition. CRC Press, Boca Raton, FL, USA."
166	woodcreepers.antbirds	Dendrocolaptidae	Dendrocolaptes	sanctithomae	Thamnophilidae	Phaenostictus	mcleannani	18	1	19	66.9	51.4	0	0.1978	cytb	Dendrocolaptes sanctithomae	Phaenostictus mcleannani	"Willis, E. O. 1973. The behavior of Ocellated Antbirds. Smithsonian Institution Contributions to Zoology No. 144; Willis, E. O. 1992. Comportamiento e ecologia do arapacu-barrado Dendrocolaptes certhia (Aves: Dendrocolaptidae). Boletim do Museu Paraense Emlio Goeldi, Srie Zoologia 8: 151Ð216."	"Willis, E. O. 1973. The behavior of Ocellated Antbirds. Smithsonian Institution Contributions to Zoology No. 144; Dunning, J. B., Jr. 2008. CRC handbook of avian body masses. Second edition. CRC Press, Boca Raton, FL, USA."
167	woodcreepers.antbirds	Dendrocolaptidae	Dendrocolaptes	sanctithomae	Dendrocolaptidae	Xiphorhynchus	lachrymosus	7	2	9	66.9	56.4	0	0.1191	cytb	Dendrocolaptes sanctithomae	Xiphorhynchus lachrymosus	"Willis, E. O. 1983. Trans-Andean Xiphorhynchus (Aves, Dendrocolaptidae) as army ant followers. Revista Brasileira de Biologia 43:125-131."	"Dunning, J. B., Jr. 2008. CRC handbook of avian body masses. Second edition. CRC Press, Boca Raton, FL, USA."
168	woodcreepers.antbirds	Dendrocolaptidae	Dendrocolaptes	sanctithomae	Dendrocolaptidae	Xiphorhynchus	susurrans	21	8	29	66.9	46.51	0	0.1321	cytb	Dendrocolaptes sanctithomae	Xiphorhynchus susurrans	"Willis, E. O. 1983. Trans-Andean Xiphorhynchus (Aves, Dendrocolaptidae) as army ant followers. Revista Brasileira de Biologia 43:125-131; Willis, E. O. 1992. Comportamiento e ecologia do arapacu-barrado Dendrocolaptes certhia (Aves: Dendrocolaptidae). Boletim do Museu Paraense Emlio Goeldi, Srie Zoologia 8: 151Ð216."	"Hartman, F. A. 1961. Locomotor mechanisms of birds. Smithsonian Miscellaneous Collections 143:1-91; Dunning, J. B., Jr. 2008. CRC handbook of avian body masses. Second edition. CRC Press, Boca Raton, FL, USA."
169	woodcreepers.antbirds	Dendrocolaptidae	Dendrocolaptes	certhia	Dendrocolaptidae	Dendrocincla	fuliginosa	88	0	88	64.2	40.8	0	0.1343	cytb	Dendrocolaptes certhia	Dendrocincla fuliginosa	"Willis, E. O. 1992. Comportamiento e ecologia do arapacu-barrado Dendrocolaptes certhia (Aves: Dendrocolaptidae). Boletim do Museu Paraense Emlio Goeldi, Srie Zoologia 8: 151Ð216."	"Willis data in Oniki, Y. 1974. Some temperatures of birds of Belm, Brazil. Acta Amazonica 4:63Ð68; Willis, E. O. 1992. Comportamiento e ecologia do arapacu-barrado Dendrocolaptes certhia (Aves: Dendrocolaptidae). Boletim do Museu Paraense Emlio Goeldi, Srie Zoologia 8: 151Ð216; Harper, L. H. 1989. The persistence of ant-following birds in small Amazonian forest fragments. Acta Amazonica 19:249-263. "
170	woodcreepers.antbirds	Dendrocolaptidae	Dendrocolaptes	certhia	Dendrocolaptidae	Dendrocincla	merula	13	0	13	64.2	46.98	0	0.1288	cytb	Dendrocolaptes certhia	Dendrocincla merula	"Willis, E. O. 1979. Behavior and ecology of two forms of White-chinned Woodcreepers (Dendrocincla merula, Dendrocolaptidae) in Amazonia. Papis Avulsos de Zoologia 33:27-66; Willis, E. O. 1992. Comportamiento e ecologia do arapacu-barrado Dendrocolaptes certhia (Aves: Dendrocolaptidae). Boletim do Museu Paraense Emlio Goeldi, Srie Zoologia 8: 151Ð216."	"Willis data in Oniki, Y. 1974. Some temperatures of birds of Belm, Brazil. Acta Amazonica 4:63Ð68; Willis, E. O. 1979. Behavior and ecology of two forms of White-chinned Woodcreepers (Dendrocincla merula, Dendrocolaptidae) in Amazonia. Papis Avulsos de Zoologia 33:27-66; Willis, E. O. 1992. Comportamiento e ecologia do arapacu-barrado Dendrocolaptes certhia (Aves: Dendrocolaptidae). Boletim do Museu Paraense Emlio Goeldi, Srie Zoologia 8: 151Ð216. [Belem, Manaus]"
171	woodcreepers.antbirds	Dendrocolaptidae	Xiphorhynchus	pardalotus	Dendrocolaptidae	Dendrocolaptes	certhia	9	8	17	37.8	64.4	1	0.1188	cytb	Xiphorhynchus pardalotus	Dendrocolaptes certhia	"Willis, E. O. 1983. Cis-Andean Xiphorhynchus and relatives (Aves, Dendrocolaptidae) as army ant followers. Revista Brasileira de Biologia 43: 133-142; Willis, E. O. 1992. Comportamiento e ecologia do arapacu-barrado Dendrocolaptes certhia (Aves: Dendrocolaptidae). Boletim do Museu Paraense Emlio Goeldi, Srie Zoologia 8: 151Ð216."	"Willis, E. O. 1992. Comportamiento e ecologia do arapacu-barrado Dendrocolaptes certhia (Aves: Dendrocolaptidae). Boletim do Museu Paraense Emlio Goeldi, Srie Zoologia 8: 151Ð216; Harper, L. H. 1989. The persistence of ant-following birds in small Amazonian forest fragments. Acta Amazonica 19:249-263. "
172	woodcreepers.antbirds	Dendrocolaptidae	Dendrocolaptes	picumnus	Dendrocolaptidae	Dendrocincla	fuliginosa	183	0	183	83.4	37	0	0.1353	cytb	Dendrocolaptes picumnus	Dendrocincla fuliginosa	"Willis, E. O. 1982. The behavior of Black-banded Woodcreepers (Dendrocolaptes picumnus). Condor 84:272-285; Pierpoint, N. 1986. Interspecific aggression and the ecology of woodcreepers (Aves: Dendrocolaptidae). Dissertation, Princeton University, Princeton, NJ, USA."	"Willis, E. O. 1972. The behavior of Plain-brown Woodcreepers, Dendrocincla fuliginosa. Wilson Bulletin 84:377-420; Willis, E. O. 1982. The behavior of Black-banded Woodcreepers (Dendrocolaptes picumnus). Condor 84:272-285; Pierpoint, N. 1986. Interspecific aggression and the ecology of woodcreepers (Aves: Dendrocolaptidae). Dissertation, Princeton University, Princeton, NJ, USA."
173	woodcreepers.antbirds	Dendrocolaptidae	Dendrocolaptes	picumnus	Dendrocolaptidae	Dendrocincla	merula	59	1	60	83.4	49.9	0	0.1276	cytb	Dendrocolaptes picumnus	Dendrocincla merula	"Willis, E. O. 1982. The behavior of Black-banded Woodcreepers (Dendrocolaptes picumnus). Condor 84:272-285; Pierpoint, N. 1986. Interspecific aggression and the ecology of woodcreepers (Aves: Dendrocolaptidae). Dissertation, Princeton University, Princeton, NJ, USA."	"Willis, E. O. 1982. The behavior of Black-banded Woodcreepers (Dendrocolaptes picumnus). Condor 84:272-285; Pierpoint, N. 1986. Interspecific aggression and the ecology of woodcreepers (Aves: Dendrocolaptidae). Dissertation, Princeton University, Princeton, NJ, USA; Harper, L. H. 1989. The persistence of ant-following birds in small Amazonian forest fragments. Acta Amazonica 19:249-263. "
174	woodcreepers.antbirds	Dendrocolaptidae	Dendrocolaptes	picumnus	Dendrocolaptidae	Dendrocolaptes	certhia	62	0	62	83.4	66.8	0	0.1092	cytb	Dendrocolaptes picumnus	Dendrocolaptes certhia	"Willis, E. O. 1982. The behavior of Black-banded Woodcreepers (Dendrocolaptes picumnus). Condor 84:272-285; Willis, E. O. 1992. Comportamiento e ecologia do arapacu-barrado Dendrocolaptes certhia (Aves: Dendrocolaptidae). Boletim do Museu Paraense Emlio Goeldi, Srie Zoologia 8: 151Ð216; Pierpoint, N. 1986. Interspecific aggression and the ecology of woodcreepers (Aves: Dendrocolaptidae). Dissertation, Princeton University, Princeton, NJ, USA."	"Willis data in Oniki, Y. 1974. Some temperatures of birds of Belm, Brazil. Acta Amazonica 4:63Ð68; Willis, E. O. 1982. The behavior of Black-banded Woodcreepers (Dendrocolaptes picumnus). Condor 84:272-285; Pierpoint, N. 1986. Interspecific aggression and the ecology of woodcreepers (Aves: Dendrocolaptidae). Dissertation, Princeton University, Princeton, NJ, USA."
175	woodcreepers.antbirds	Dendrocolaptidae	Dendrocolaptes	picumnus	Thamnophilidae	Gymnopithys	rufigula	51	0	51	82.8	29	0	0.1978	cytb	Dendrocolaptes picumnus	Gymnopithys rufigula	"Willis, E. O. 1982. The behavior of Black-banded Woodcreepers (Dendrocolaptes picumnus). Condor 84:272-285. "	"Willis, E. O. 1982. The behavior of Black-banded Woodcreepers (Dendrocolaptes picumnus). Condor 84:272-285; Harper, L. H. 1989. The persistence of ant-following birds in small Amazonian forest fragments. Acta Amazonica 19:249-263. "
176	woodcreepers.antbirds	Dendrocolaptidae	Dendrocolaptes	picumnus	Thamnophilidae	Pithys	albifrons	22	0	22	82.8	20.2	0	0.1978	cytb	Dendrocolaptes picumnus	Pithys albifrons	"Willis, E. O. 1982. The behavior of Black-banded Woodcreepers (Dendrocolaptes picumnus). Condor 84:272-285. "	"Willis, E. O. 1982. The behavior of Black-banded Woodcreepers (Dendrocolaptes picumnus). Condor 84:272-285; Harper, L. H. 1989. The persistence of ant-following birds in small Amazonian forest fragments. Acta Amazonica 19:249-263. "
177	woodcreepers.antbirds	Dendrocolaptidae	Dendrocolaptes	picumnus	Dendrocolaptidae	Xiphorhynchus	pardalotus	24	4	28	82.8	37.8	0	0.1041	cytb	Dendrocolaptes picumnus	Xiphorhynchus pardalotus	"Willis, E. O. 1982. The behavior of Black-banded Woodcreepers (Dendrocolaptes picumnus). Condor 84:272-285. "	"Willis, E. O. 1982. The behavior of Black-banded Woodcreepers (Dendrocolaptes picumnus). Condor 84:272-285; Harper, L. H. 1989. The persistence of ant-following birds in small Amazonian forest fragments. Acta Amazonica 19:249-263. "
178	woodcreepers.antbirds	Dendrocolaptidae	Xiphorhynchus	elegans	Dendrocolaptidae	Xiphorhynchus	obsoletus	8	0	8	39	37	0	0.1038	cytb	Xiphorhynchus elegans	Xiphorhynchus obsoletus	"Pierpoint, N. 1986. Interspecific aggression and the ecology of woodcreepers (Aves: Dendrocolaptidae). Dissertation, Princeton University, Princeton, NJ, USA."	"Pierpoint, N. 1986. Interspecific aggression and the ecology of woodcreepers (Aves: Dendrocolaptidae). Dissertation, Princeton University, Princeton, NJ, USA."
179	woodcreepers.antbirds	Dendrocolaptidae	Xiphorhynchus	elegans	Dendrocolaptidae	Xiphorhynchus	ocellatus	22	7	29	39	31	0	0.0634	cytb	Xiphorhynchus elegans	Xiphorhynchus ocellatus	"Pierpoint, N. 1986. Interspecific aggression and the ecology of woodcreepers (Aves: Dendrocolaptidae). Dissertation, Princeton University, Princeton, NJ, USA."	"Pierpoint, N. 1986. Interspecific aggression and the ecology of woodcreepers (Aves: Dendrocolaptidae). Dissertation, Princeton University, Princeton, NJ, USA."
180	woodcreepers.antbirds	Dendrocolaptidae	Xiphorhynchus	pardalotus	Dendrocolaptidae	Dendrocincla	fuliginosa	21	4	25	38.4	40.2	1	0.1207	cytb	Xiphorhynchus pardalotus	Dendrocincla fuliginosa	"Willis, E. O. 1983. Cis-Andean Xiphorhynchus and relatives (Aves, Dendrocolaptidae) as army ant followers. Revista Brasileira de Biologia 43: 133-142."	"Willis, E. O. 1983. Cis-Andean Xiphorhynchus and relatives (Aves, Dendrocolaptidae) as army ant followers. Revista Brasileira de Biologia 43: 133-142; Harper, L. H. 1989. The persistence of ant-following birds in small Amazonian forest fragments. Acta Amazonica 19:249-263. "
181	woodcreepers.antbirds	Dendrocolaptidae	Xiphorhynchus	guttatus	Dendrocolaptidae	Dendrocincla	merula	7	0	7	58.8	40.7	0	0.141	cytb	Xiphorhynchus guttatus	Dendrocincla merula	"Willis, E. O. 1979. Behavior and ecology of two forms of White-chinned Woodcreepers (Dendrocincla merula, Dendrocolaptidae) in Amazonia. Papis Avulsos de Zoologia 33:27-66."	"Willis data in Oniki, Y. 1974. Some temperatures of birds of Belm, Brazil. Acta Amazonica 4:63Ð68; Dunning, J. B., Jr. 2008. CRC handbook of avian body masses. Second edition. CRC Press, Boca Raton, FL, USA."
182	woodcreepers.antbirds	Dendrocolaptidae	Xiphorhynchus	guttatus	Dendrocolaptidae	Dendrocolaptes	certhia	11	3	14	58.8	64.4	1	0.1247	cytb	Xiphorhynchus guttatus	Dendrocolaptes certhia	"Willis, E. O. 1992. Comportamiento e ecologia do arapacu-barrado Dendrocolaptes certhia (Aves: Dendrocolaptidae). Boletim do Museu Paraense Emlio Goeldi, Srie Zoologia 8: 151Ð216."	"Willis, E. O. 1992. Comportamiento e ecologia do arapacu-barrado Dendrocolaptes certhia (Aves: Dendrocolaptidae). Boletim do Museu Paraense Emlio Goeldi, Srie Zoologia 8: 151Ð216; Dunning, J. B., Jr. 2008. CRC handbook of avian body masses. Second edition. CRC Press, Boca Raton, FL, USA."
183	woodcreepers.antbirds	Dendrocolaptidae	Xiphorhynchus	guttatus	Dendrocolaptidae	Dendrocolaptes	picumnus	6	2	8	58.8	82.8	1	0.0963	cytb	Xiphorhynchus guttatus	Dendrocolaptes picumnus	"Willis, E. O. 1983. Cis-Andean Xiphorhynchus and relatives (Aves, Dendrocolaptidae) as army ant followers. Revista Brasileira de Biologia 43: 133-142."	"Willis, E. O. 1982. The behavior of Black-banded Woodcreepers (Dendrocolaptes picumnus). Condor 84:272-285; Dunning, J. B., Jr. 2008. CRC handbook of avian body masses. Second edition. CRC Press, Boca Raton, FL, USA."
184	woodcreepers.antbirds	Dendrocolaptidae	Xiphorhynchus	guttatus	Dendrocolaptidae	Xiphorhynchus	ocellatus	9	0	9	64	31	0	0.1028	cytb	Xiphorhynchus guttatus	Xiphorhynchus ocellatus	"Pierpoint, N. 1986. Interspecific aggression and the ecology of woodcreepers (Aves: Dendrocolaptidae). Dissertation, Princeton University, Princeton, NJ, USA."	"Pierpoint, N. 1986. Interspecific aggression and the ecology of woodcreepers (Aves: Dendrocolaptidae). Dissertation, Princeton University, Princeton, NJ, USA."
185	woodcreepers.antbirds	Dendrocolaptidae	Xiphorhynchus	guttatus	Dendrocolaptidae	Xiphorhynchus	spixii	14	0	14	58.8	31.2	0	0.0914	cytb	Xiphorhynchus guttatus	Xiphorhynchus spixii	"Willis, E. O. 1983. Cis-Andean Xiphorhynchus and relatives (Aves, Dendrocolaptidae) as army ant followers. Revista Brasileira de Biologia 43: 133-142."	"Willis data in Oniki, Y. 1974. Some temperatures of birds of Belm, Brazil. Acta Amazonica 4:63Ð68; Dunning, J. B., Jr. 2008. CRC handbook of avian body masses. Second edition. CRC Press, Boca Raton, FL, USA."
186	woodcreepers.antbirds	Dendrocolaptidae	Xiphorhynchus	susurrans	Dendrocolaptidae	Dendrocincla	fuliginosa	207	2	209	46.51	41	0	0.1506	cytb	Xiphorhynchus susurrans	Dendrocincla fuliginosa	"Willis, E. O. 1972. The behavior of Plain-brown Woodcreepers, Dendrocincla fuliginosa. Wilson Bulletin 84:377-420; Willis, E. O. 1983. Trans-Andean Xiphorhynchus (Aves, Dendrocolaptidae) as army ant followers. Revista Brasileira de Biologia 43:125-131."	"Hartman, F. A. 1961. Locomotor mechanisms of birds. Smithsonian Miscellaneous Collections 143:1-91; Willis, E. O. 1972. The behavior of Plain-brown Woodcreepers, Dendrocincla fuliginosa. Wilson Bulletin 84:377-420."
187	woodcreepers.antbirds	Dendrocolaptidae	Xiphorhynchus	susurrans	Thraupidae	Eucometis	penicillata	24	0	24	46.51	32.5	0	0.247	cytb	Xiphorhynchus susurrans	Eucometis penicillata	"Willis, E. O. 1983. Trans-Andean Xiphorhynchus (Aves, Dendrocolaptidae) as army ant followers. Revista Brasileira de Biologia 43:125-131; Willis, E. O. 1985. Behavior and systematic status of Gray-headed Tanagers (Trichothraupis penicillata, Emberizidae). Naturalia 10:113-145."	"Hartman, F. A. 1961. Locomotor mechanisms of birds. Smithsonian Miscellaneous Collections 143:1-91; Willis, E. O. 1985. Behavior and systematic status of Gray-headed Tanagers (Trichothraupis penicillata, Emberizidae). Naturalia 10:113-145."
188	woodcreepers.antbirds	Dendrocolaptidae	Xiphorhynchus	susurrans	Thamnophilidae	Gymnopithys	leucaspis	14	0	14	46.51	31.1	0	0.1978	cytb	Xiphorhynchus susurrans	Gymnopithys leucaspis	"Willis, E. O. 1983. Trans-Andean Xiphorhynchus (Aves, Dendrocolaptidae) as army ant followers. Revista Brasileira de Biologia 43:125-131."	"Hartman, F. A. 1961. Locomotor mechanisms of birds. Smithsonian Miscellaneous Collections 143:1-91; Dunning, J. B., Jr. 2008. CRC handbook of avian body masses. Second edition. CRC Press, Boca Raton, FL, USA."
189	woodcreepers.antbirds	Dendrocolaptidae	Xiphorhynchus	lachrymosus	Dendrocolaptidae	Dendrocincla	fuliginosa	51	0	51	56.4	41	0	0.1438	cytb	Xiphorhynchus lachrymosus	Dendrocincla fuliginosa	"Willis, E. O. 1972. The behavior of Plain-brown Woodcreepers, Dendrocincla fuliginosa. Wilson Bulletin 84:377-420."	"Willis, E. O. 1972. The behavior of Plain-brown Woodcreepers, Dendrocincla fuliginosa. Wilson Bulletin 84:377-420; Dunning, J. B., Jr. 2008. CRC handbook of avian body masses. Second edition. CRC Press, Boca Raton, FL, USA."
190	woodcreepers.antbirds	Dendrocolaptidae	Xiphorhynchus	lachrymosus	Dendrocolaptidae	Xiphorhynchus	susurrans	20	6	26	56.4	46.51	0	0.0673	cytb	Xiphorhynchus lachrymosus	Xiphorhynchus susurrans	"Willis, E. O. 1983. Trans-Andean Xiphorhynchus (Aves, Dendrocolaptidae) as army ant followers. Revista Brasileira de Biologia 43:125-131."	"Hartman, F. A. 1961. Locomotor mechanisms of birds. Smithsonian Miscellaneous Collections 143:1-91; Dunning, J. B., Jr. 2008. CRC handbook of avian body masses. Second edition. CRC Press, Boca Raton, FL, USA."
191	woodcreepers.antbirds	Thamnophilidae	Taraba	major	Thraupidae	Tachyphonus	rufus	7	0	7	61.25	36	0	0.2459	cytb	Taraba major	Tachyphonus rufus	"Willis, E. O. 1984. Antshrikes (Aves, Formicariidae) as army ant followers. Papis Avulsos de Zoologia 35:177-182."	"Isler, M. L., and P. R. Isler. 1987. The tanagers. Natural history, distribution, and identification. Smithsonian Institution Press, Washington, DC, USA; ffrench, R. 1991. A guide to the birds of Trinidad and Tobago. Second edition. Cornell University Press, Ithaca, NY, USA. [Trinidad]"
192	woodcreepers.antbirds	Thamnophilidae	Thamnophilus	atrinucha	Thamnophilidae	Hylophylax	naevioides	7	0	7	21.41	17.5	0	0.1468	cytb	Thamnophilus atrinucha	Hylophylax naevioides	"Willis, E. O. 1972. The behavior of Spotted Antbirds. Ornithological Monographs No. 10."	"Hartman, F. A. 1961. Locomotor mechanisms of birds. Smithsonian Miscellaneous Collections 143:1-91; Willis, E. O. 1972. The behavior of Spotted Antbirds. Ornithological Monographs No. 10."
193	woodcreepers.antbirds	Thamnophilidae	Pyriglena	leucoptera	Thraupidae	Tachyphonus	coronatus	4	4	8	27.6	27	na	0.2459	cytb	na	na	"Faria, C. M. A., and M. Rodrigues. 2009. Birds and army ants in a fragment of the Atlantic Forest of Brazil. Journal of Field Ornithology 80:328-335."	"Faria, C. M. A., and M. Rodrigues. 2009. Birds and army ants in a fragment of the Atlantic Forest of Brazil. Journal of Field Ornithology 80:328-335."
194	woodcreepers.antbirds	Thamnophilidae	Percnostola	rufifrons	Thamnophilidae	Pithys	albifrons	100	0	100	28.9	20.2	0	0.1515	cytb	Percnostola rufifrons	Pithys albifrons	"Willis, E. O. 1982. The behavior of Black-headed Antbirds (Percnostola rufifrons) (Formicariidae). Revista Brasileira de Biologia 42:233-247."	"Harper, L. H. 1989. The persistence of ant-following birds in small Amazonian forest fragments. Acta Amazonica 19:249-263. "
195	woodcreepers.antbirds	Thamnophilidae	Myrmeciza	exsul	Thamnophilidae	Hylophylax	naevioides	56	0	56	27.4	17.5	0	0.1591	cytb	Myrmeciza exsul	Hylophylax naevioides	"Willis, E. O. 1972. The behavior of Spotted Antbirds. Ornithological Monographs No. 10; Willis, E. O. and Y. Oniki. 1972. Ecology and nesting behavior of the Chestnut-backed Antbird (Myrmeciza exsul). Condor 74:87-98."	"Willis, E. O. 1972. The behavior of Spotted Antbirds. Ornithological Monographs No. 10; Willis, E. O. and Y. Oniki. 1972. Ecology and nesting behavior of the Chestnut-backed Antbird (Myrmeciza exsul). Condor 74:87-98."
196	woodcreepers.antbirds	Thamnophilidae	Myrmeciza	fortis	Dendrocolaptidae	Dendrocincla	merula	8	0	8	46.5	47.5	1	0.1978	cytb	Myrmeciza fortis	Dendrocincla merula	"Willson, S. K. 2004. Obligate army-ant-following birds: a study of ecology, spatial movement patterns, and behavior in Amazonian Peru. Ornithological Monographs No. 55."	"Willson, S. K. 2004. Obligate army-ant-following birds: a study of ecology, spatial movement patterns, and behavior in Amazonian Peru. Ornithological Monographs No. 55."
197	woodcreepers.antbirds	Thamnophilidae	Myrmeciza	fortis	Thamnophilidae	Gymnopithys	leucaspis	33	0	33	49.45	23.8	0	0.1422	cytb	Myrmeciza fortis	Gymnopithys leucaspis	"Willis, E. O. 1985. Myrmeciza and related antbirds (Aves, Formicariidae) as army ant followers. Revista Brasileira de Zoologica 2:433-442."	"Willis, E. O. 1985. Myrmeciza and related antbirds (Aves, Formicariidae) as army ant followers. Revista Brasileira de Zoologica 2:433-442; Dunning, J. B., Jr. 2008. CRC handbook of avian body masses. Second edition. CRC Press, Boca Raton, FL, USA; Willson, S. K. 2004. Obligate army-ant-following birds: a study of ecology, spatial movement patterns, and behavior in Amazonian Peru. Ornithological Monographs No. 55."
198	woodcreepers.antbirds	Thamnophilidae	Myrmeciza	fortis	Thamnophilidae	Gymnopithys	lunulatus	17	0	17	49.45	24	0	0.1535	cytb	Myrmeciza fortis	Gymnopithys lunulatus	"Willis, E. O. 1968. Studies of the behavior of Lunulated and Salvin's antbirds. Condor 70:128-148."	"Willis, E. O. 1985. Myrmeciza and related antbirds (Aves, Formicariidae) as army ant followers. Revista Brasileira de Zoologica 2:433-442; Dunning, J. B., Jr. 2008. CRC handbook of avian body masses. Second edition. CRC Press, Boca Raton, FL, USA;  Willson, S. K. 2004. Obligate army-ant-following birds: a study of ecology, spatial movement patterns, and behavior in Amazonian Peru. Ornithological Monographs No. 55."
199	woodcreepers.antbirds	Thamnophilidae	Myrmeciza	fortis	Thamnophilidae	Gymnopithys	salvini	39	0	39	49.45	25.9	0	0.144	cytb	Myrmeciza fortis	Gymnopithys salvini	"Willis, E. O. 1968. Studies of the behavior of Lunulated and Salvin's antbirds. Condor 70:128-148; Willson, S. K. 2004. Obligate army-ant-following birds: a study of ecology, spatial movement patterns, and behavior in Amazonian Peru. Ornithological Monographs No. 55."	"Willis, E. O. 1985. Myrmeciza and related antbirds (Aves, Formicariidae) as army ant followers. Revista Brasileira de Zoologica 2:433-442; Willson, S. K. 2004. Obligate army-ant-following birds: a study of ecology, spatial movement patterns, and behavior in Amazonian Peru. Ornithological Monographs No. 55."
200	woodcreepers.antbirds	Thamnophilidae	Myrmeciza	fortis	Thamnophilidae	Pithys	albifrons	27	0	27	49.45	18.6	0	0.163	cytb	Myrmeciza fortis	Pithys albifrons	"Willis, E. O. 1985. Myrmeciza and related antbirds (Aves, Formicariidae) as army ant followers. Revista Brasileira de Zoologica 2:433-442."	"Willis, E. O. 1985. Myrmeciza and related antbirds (Aves, Formicariidae) as army ant followers. Revista Brasileira de Zoologica 2:433-442; Dunning, J. B., Jr. 2008. CRC handbook of avian body masses. Second edition. CRC Press, Boca Raton, FL, USA;  Willson, S. K. 2004. Obligate army-ant-following birds: a study of ecology, spatial movement patterns, and behavior in Amazonian Peru. Ornithological Monographs No. 55."
201	woodcreepers.antbirds	Thamnophilidae	Myrmeciza	fortis	Thamnophilidae	Rhegmatorhina	melanosticta	61	4	65	46.5	31.4	0	0.1506	cytb	Myrmeciza fortis	Rhegmatorhina melanosticta	"Willson, S. K. 2004. Obligate army-ant-following birds: a study of ecology, spatial movement patterns, and behavior in Amazonian Peru. Ornithological Monographs No. 55."	"Willson, S. K. 2004. Obligate army-ant-following birds: a study of ecology, spatial movement patterns, and behavior in Amazonian Peru. Ornithological Monographs No. 55."
202	woodcreepers.antbirds	Thamnophilidae	Pithys	albifrons	Thamnophilidae	Willisornis	poecilinotus	7	0	7	20.2	17.9	0	0.1524	cytb	Pithys albifrons	Willisornis poecilinotus	"Willis, E. O. 1982. The behavior of Scale-backed Antbirds. Wilson Bulletin 94:447-462."	"Willis, E. O. 1982. The behavior of Scale-backed Antbirds. Wilson Bulletin 94:447-462; Harper, L. H. 1989. The persistence of ant-following birds in small Amazonian forest fragments. Acta Amazonica 19:249-263. "
203	woodcreepers.antbirds	Thamnophilidae	Gymnopithys	leucaspis	Turdidae	Catharus	minimus	14	0	14	31.1	31.6	1	0.2307	cytb	Gymnopithys leucaspis	Catharus minimus	"Willis, E. O. 1966. The role of migrant birds at swarms of army ants. Living Bird 5:187-231."	"Dunning, J. B., Jr. 2008. CRC handbook of avian body masses. Second edition. CRC Press, Boca Raton, FL, USA."
204	woodcreepers.antbirds	Thamnophilidae	Gymnopithys	leucaspis	Turdidae	Catharus	ustulatus	70	0	70	31.1	32.79	1	0.2307	cytb	Gymnopithys leucaspis	Catharus ustulatus	"Willis, E. O. 1966. The role of migrant birds at swarms of army ants. Living Bird 5:187-231."	"Hartman, F. A. 1961. Locomotor mechanisms of birds. Smithsonian Miscellaneous Collections 143:1-91; Dunning, J. B., Jr. 2008. CRC handbook of avian body masses. Second edition. CRC Press, Boca Raton, FL, USA."
205	woodcreepers.antbirds	Thamnophilidae	Gymnopithys	leucaspis	Dendrocolaptidae	Dendrocincla	fuliginosa	69	27	96	31.1	41	1	0.1978	cytb	Gymnopithys leucaspis	Dendrocincla fuliginosa	"Willis, E. O. 1972. The behavior of Plain-brown Woodcreepers, Dendrocincla fuliginosa. Wilson Bulletin 84:377-420."	"Willis, E. O. 1972. The behavior of Plain-brown Woodcreepers, Dendrocincla fuliginosa. Wilson Bulletin 84:377-420; Dunning, J. B., Jr. 2008. CRC handbook of avian body masses. Second edition. CRC Press, Boca Raton, FL, USA."
206	woodcreepers.antbirds	Thamnophilidae	Gymnopithys	leucaspis	Thamnophilidae	Gymnopithys	lunulatus	6	0	6	23.8	24	1	0.0722	cytb	Gymnopithys leucaspis	Gymnopithys lunulatus	"Willis, E. O. 1968. Studies of the behavior of Lunulated and Salvin's antbirds. Condor 70:128-148."	"Willson, S. K. 2004. Obligate army-ant-following birds: a study of ecology, spatial movement patterns, and behavior in Amazonian Peru. Ornithological Monographs No. 55; Dunning, J. B., Jr. 2008. CRC handbook of avian body masses. Second edition. CRC Press, Boca Raton, FL, USA."
207	woodcreepers.antbirds	Thamnophilidae	Gymnopithys	leucaspis	Thamnophilidae	Hylophylax	naevioides	691	0	691	31.1	17.5	0	0.1282	cytb	Gymnopithys leucaspis	Hylophylax naevioides	"Willis, E. O. 1972. The behavior of Spotted Antbirds. Ornithological Monographs No. 10."	"Willis, E. O. 1972. The behavior of Spotted Antbirds. Ornithological Monographs No. 10; Dunning, J. B., Jr. 2008. CRC handbook of avian body masses. Second edition. CRC Press, Boca Raton, FL, USA."
208	woodcreepers.antbirds	Thamnophilidae	Gymnopithys	leucaspis	Thamnophilidae	Myrmeciza	exsul	28	0	28	31.1	27.4	0	0.1325	cytb	Gymnopithys leucaspis	Myrmeciza exsul	"Willis, E. O. and Y. Oniki. 1972. Ecology and nesting behavior of the Chestnut-backed Antbird (Myrmeciza exsul). Condor 74:87-98."	"Willis, E. O. and Y. Oniki. 1972. Ecology and nesting behavior of the Chestnut-backed Antbird (Myrmeciza exsul). Condor 74:87-98; Dunning, J. B., Jr. 2008. CRC handbook of avian body masses. Second edition. CRC Press, Boca Raton, FL, USA."
209	woodcreepers.antbirds	Thamnophilidae	Gymnopithys	leucaspis	Thamnophilidae	Thamnophilus	atrinucha	7	0	7	31.1	21.41	0	0.1323	cytb	Gymnopithys leucaspis	Thamnophilus atrinucha	"Willis, E. O. 1967. The behavior of Bicolored Antbirds. University of California Publications in Zoology 79:1-132."	"Hartman, F. A. 1961. Locomotor mechanisms of birds. Smithsonian Miscellaneous Collections 143:1-91; Dunning, J. B., Jr. 2008. CRC handbook of avian body masses. Second edition. CRC Press, Boca Raton, FL, USA."
210	woodcreepers.antbirds	Thamnophilidae	Gymnopithys	rufigula	Thamnophilidae	Percnostola	rufifrons	171	1	172	29	28.9	0	0.1235	cytb	Gymnopithys rufigula	Percnostola rufifrons	"Willis, E. O. 1982. The behavior of Black-headed Antbirds (Percnostola rufifrons) (Formicariidae). Revista Brasileira de Biologia 42:233-247."	"Harper, L. H. 1989. The persistence of ant-following birds in small Amazonian forest fragments. Acta Amazonica 19:249-263. "
211	woodcreepers.antbirds	Thamnophilidae	Gymnopithys	rufigula	Thamnophilidae	Pithys	albifrons	1964	0	1964	29	20.2	0	0.1338	cytb	Gymnopithys rufigula	Pithys albifrons	"Willis, E. O. 1981. Diversity in adversity: the behaviors of two subordinate antbirds. Arquivos de Zoologia 30:159-234."	"Harper, L. H. 1989. The persistence of ant-following birds in small Amazonian forest fragments. Acta Amazonica 19:249-263. "
212	woodcreepers.antbirds	Thamnophilidae	Gymnopithys	rufigula	Thamnophilidae	Willisornis	poecilinotus	8	0	8	29	17.9	0	0.1168	cytb	Gymnopithys rufigula	Willisornis poecilinotus	"Willis, E. O. 1982. The behavior of Scale-backed Antbirds. Wilson Bulletin 94:447-462."	"Willis, E. O. 1982. The behavior of Scale-backed Antbirds. Wilson Bulletin 94:447-462; Harper, L. H. 1989. The persistence of ant-following birds in small Amazonian forest fragments. Acta Amazonica 19:249-263. "
213	woodcreepers.antbirds	Thamnophilidae	Gymnopithys	lunulatus	Thamnophilidae	Willisornis	poecilinotus	9	0	9	24	16.4	0	0.1167	cytb	Gymnopithys lunulatus	Willisornis poecilinotus	"Willis, E. O. 1968. Studies of the behavior of Lunulated and Salvin's antbirds. Condor 70:128-148."	"Cintra, R., and J. Cancelli. 2008. Effects of forest heterogeneity on occurrence and abundance of the Scale-backed Antbird, Hylophylax poecilinotus (Aves: Thamnophilidae), in the Amazon forest. Revista Brasileira de Zoologia 25:630-639; Dunning, J. B., Jr. 2008. CRC handbook of avian body masses. Second edition. CRC Press, Boca Raton, FL, USA."
214	woodcreepers.antbirds	Thamnophilidae	Rhegmatorhina	hoffmannsi	Dendrocolaptidae	Dendrocincla	merula	15	3	18	31.4	40.7	1	0.1978	cytb	Rhegmatorhina hoffmannsi	Dendrocincla merula	"Willis, E. O. 1969. On the behavior of five species of Rhegmatorhina, ant-following antbirds of the Amazon basin. Wilson Bulletin 81:363-395."	"Willis data in Oniki, Y. 1974. Some temperatures of birds of Belm, Brazil. Acta Amazonica 4:63Ð68; Dunning, J. B., Jr. 2008. CRC handbook of avian body masses. Second edition. CRC Press, Boca Raton, FL, USA."
215	woodcreepers.antbirds	Thamnophilidae	Rhegmatorhina	melanosticta	Dendrocolaptidae	Dendrocincla	merula	71	14	85	31.4	47.5	1	0.1978	cytb	Rhegmatorhina melanosticta	Dendrocincla merula	"Willson, S. K. 2004. Obligate army-ant-following birds: a study of ecology, spatial movement patterns, and behavior in Amazonian Peru. Ornithological Monographs No. 55."	"Willson, S. K. 2004. Obligate army-ant-following birds: a study of ecology, spatial movement patterns, and behavior in Amazonian Peru. Ornithological Monographs No. 55."
216	woodcreepers.antbirds	Thamnophilidae	Rhegmatorhina	melanosticta	Thamnophilidae	Gymnopithys	salvini	152	11	163	31.4	25.9	0	0.0725	cytb	Rhegmatorhina melanosticta	Gymnopithys salvini	"Willis, E. O. 1969. On the behavior of five species of Rhegmatorhina, ant-following antbirds of the Amazon basin. Wilson Bulletin 81:363-395; Willson, S. K. 2004. Obligate army-ant-following birds: a study of ecology, spatial movement patterns, and behavior in Amazonian Peru. Ornithological Monographs No. 55."	"Willson, S. K. 2004. Obligate army-ant-following birds: a study of ecology, spatial movement patterns, and behavior in Amazonian Peru. Ornithological Monographs No. 55."
217	woodcreepers.antbirds	Thamnophilidae	Hylophylax	naevioides	Parulidae	Geothlypis	formosa	7	0	7	17.5	14.2	0	0.2369	cytb	Hylophylax naevioides	Geothlypis formosa	"Willis, E. O. 1972. The behavior of Spotted Antbirds. Ornithological Monographs No. 10."	"Hartman, F. A. 1961. Locomotor mechanisms of birds. Smithsonian Miscellaneous Collections 143:1-91; Willis, E. O. 1972. The behavior of Spotted Antbirds. Ornithological Monographs No. 10."
218	woodcreepers.antbirds	Thamnophilidae	Phlegopsis	nigromaculata	Dendrocolaptidae	Dendrocincla	fuliginosa	30	0	30	45.1	41.4	0	0.1978	cytb	Phlegopsis nigromaculata	Dendrocincla fuliginosa	"Willis, E. 0. 1979. Comportamento e ecologia da me-de-taoca, Phlegopsis nigromaculata (D'Orbigny & Lafresnaye) (Aves, Formicariidae). Revista Brasileira de Biologia 39: 117-1.59."	"Willis data in Oniki, Y. 1974. Some temperatures of birds of Belm, Brazil. Acta Amazonica 4:63Ð68."
219	woodcreepers.antbirds	Thamnophilidae	Phlegopsis	nigromaculata	Dendrocolaptidae	Dendrocincla	merula	175	5	180	46	47.5	1	0.1978	cytb	Phlegopsis nigromaculata	Dendrocincla merula	"Willis, E. 0. 1979. Comportamento e ecologia da me-de-taoca, Phlegopsis nigromaculata (D'Orbigny & Lafresnaye) (Aves, Formicariidae). Revista Brasileira de Biologia 39: 117-1.59; Willson, S. K. 2004. Obligate army-ant-following birds: a study of ecology, spatial movement patterns, and behavior in Amazonian Peru. Ornithological Monographs No. 55."	"Willson, S. K. 2004. Obligate army-ant-following birds: a study of ecology, spatial movement patterns, and behavior in Amazonian Peru. Ornithological Monographs No. 55."
220	woodcreepers.antbirds	Thamnophilidae	Phlegopsis	nigromaculata	Thraupidae	Eucometis	penicillata	7	0	7	45.1	31	0	0.2459	cytb	Phlegopsis nigromaculata	Eucometis penicillata	"Willis, E. O. 1985. Behavior and systematic status of Gray-headed Tanagers (Trichothraupis penicillata, Emberizidae). Naturalia 10:113-145."	"Willis data in Oniki, Y. 1974. Some temperatures of birds of Belm, Brazil. Acta Amazonica 4:63Ð68; "
221	woodcreepers.antbirds	Thamnophilidae	Phlegopsis	nigromaculata	Thamnophilidae	Gymnopithys	lunulatus	46	0	46	46	24	0	0.0832	cytb	Phlegopsis nigromaculata	Gymnopithys lunulatus	"Willis, E. O. 1968. Studies of the behavior of Lunulated and Salvin's antbirds. Condor 70:128-148."	"Willson, S. K. 2004. Obligate army-ant-following birds: a study of ecology, spatial movement patterns, and behavior in Amazonian Peru. Ornithological Monographs No. 55; Dunning, J. B., Jr. 2008. CRC handbook of avian body masses. Second edition. CRC Press, Boca Raton, FL, USA."
222	woodcreepers.antbirds	Thamnophilidae	Phlegopsis	nigromaculata	Thamnophilidae	Gymnopithys	salvini	27	2	29	46	25.9	0	0.0933	cytb	Phlegopsis nigromaculata	Gymnopithys salvini	"Willson, S. K. 2004. Obligate army-ant-following birds: a study of ecology, spatial movement patterns, and behavior in Amazonian Peru. Ornithological Monographs No. 55."	"Willson, S. K. 2004. Obligate army-ant-following birds: a study of ecology, spatial movement patterns, and behavior in Amazonian Peru. Ornithological Monographs No. 55."
223	woodcreepers.antbirds	Thamnophilidae	Phlegopsis	nigromaculata	Thamnophilidae	Myrmeciza	fortis	13	2	15	46	46.5	1	0.1369	cytb	Phlegopsis nigromaculata	Myrmeciza fortis	"Willson, S. K. 2004. Obligate army-ant-following birds: a study of ecology, spatial movement patterns, and behavior in Amazonian Peru. Ornithological Monographs No. 55."	"Willson, S. K. 2004. Obligate army-ant-following birds: a study of ecology, spatial movement patterns, and behavior in Amazonian Peru. Ornithological Monographs No. 55."
224	woodcreepers.antbirds	Thamnophilidae	Phlegopsis	nigromaculata	Thamnophilidae	Pyriglena	leuconota	1328	2	1330	45.1	33.9	0	0.1297	cytb	Phlegopsis nigromaculata	Pyriglena leuconota	"Willis, E. 0. 1979. Comportamento e ecologia da me-de-taoca, Phlegopsis nigromaculata (D'Orbigny & Lafresnaye) (Aves, Formicariidae). Revista Brasileira de Biologia 39: 117-1.59; Willis, E. O. 1981. Diversity in adversity: the behaviors of two subordinate antbirds. Arquivos de Zoologia 30:159-234."	"Willis data in Oniki, Y. 1974. Some temperatures of birds of Belm, Brazil. Acta Amazonica 4:63Ð68."
225	woodcreepers.antbirds	Thamnophilidae	Phlegopsis	nigromaculata	Thamnophilidae	Rhegmatorhina	hoffmannsi	14	0	14	45.1	31.4	0	0.0989	cytb	Phlegopsis nigromaculata	Rhegmatorhina hoffmannsi	"Willis, E. 0. 1979. Comportamento e ecologia da me-de-taoca, Phlegopsis nigromaculata (D'Orbigny & Lafresnaye) (Aves, Formicariidae). Revista Brasileira de Biologia 39: 117-1.59."	"Willis data in Oniki, Y. 1974. Some temperatures of birds of Belm, Brazil. Acta Amazonica 4:63Ð68; Dunning, J. B., Jr. 2008. CRC handbook of avian body masses. Second edition. CRC Press, Boca Raton, FL, USA."
226	woodcreepers.antbirds	Thamnophilidae	Phlegopsis	nigromaculata	Thamnophilidae	Rhegmatorhina	melanosticta	120	4	124	46	31.4	0	0.1117	cytb	Phlegopsis nigromaculata	Rhegmatorhina melanosticta	"Willson, S. K. 2004. Obligate army-ant-following birds: a study of ecology, spatial movement patterns, and behavior in Amazonian Peru. Ornithological Monographs No. 55."	"Willson, S. K. 2004. Obligate army-ant-following birds: a study of ecology, spatial movement patterns, and behavior in Amazonian Peru. Ornithological Monographs No. 55."
227	woodcreepers.antbirds	Thamnophilidae	Phlegopsis	erythroptera	Thamnophilidae	Gymnopithys	leucaspis	13	0	13	53.6	23.8	0	0.1026	cytb	Phlegopsis erythroptera	Gymnopithys leucaspis	"Willis, E. O. 1984. Phlegopsis erythroptera (Gould, 1855) and relatives (Aves, Formicariidae) as army ant followers. Revista Brasileira de Zoologica 2:165-170."	"Willis, E. O. 1984. Phlegopsis erythroptera (Gould, 1855) and relatives (Aves, Formicariidae) as army ant followers. Revista Brasileira de Zoologica 2:165-170; Dunning, J. B., Jr. 2008. CRC handbook of avian body masses. Second edition. CRC Press, Boca Raton, FL, USA."
228	woodcreepers.antbirds	Thamnophilidae	Phlegopsis	erythroptera	Thamnophilidae	Myrmeciza	fortis	7	1	8	53.6	49.45	0	0.1333	cytb	Phlegopsis erythroptera	Myrmeciza fortis	"Willis, E. O. 1984. Phlegopsis erythroptera (Gould, 1855) and relatives (Aves, Formicariidae) as army ant followers. Revista Brasileira de Zoologica 2:165-170."	"Willis, E. O. 1984. Phlegopsis erythroptera (Gould, 1855) and relatives (Aves, Formicariidae) as army ant followers. Revista Brasileira de Zoologica 2:165-170; Willis, E. O. 1985. Myrmeciza and related antbirds (Aves, Formicariidae) as army ant followers. Revista Brasileira de Zoologica 2:433-442; Willson, S. K. 2004. Obligate army-ant-following birds: a study of ecology, spatial movement patterns, and behavior in Amazonian Peru. Ornithological Monographs No. 55."
229	woodcreepers.antbirds	Thamnophilidae	Phlegopsis	erythroptera	Thamnophilidae	Pithys	albifrons	6	0	6	53.6	18.6	0	0.1197	cytb	Phlegopsis erythroptera	Pithys albifrons	"Willis, E. O. 1984. Phlegopsis erythroptera (Gould, 1855) and relatives (Aves, Formicariidae) as army ant followers. Revista Brasileira de Zoologica 2:165-170."	"Willis, E. O. 1984. Phlegopsis erythroptera (Gould, 1855) and relatives (Aves, Formicariidae) as army ant followers. Revista Brasileira de Zoologica 2:165-170; Dunning, J. B., Jr. 2008. CRC handbook of avian body masses. Second edition. CRC Press, Boca Raton, FL, USA."
230	woodcreepers.antbirds	Thamnophilidae	Phlegopsis	borbae	Thamnophilidae	Rhegmatorhina	hoffmannsi	14	0	14	50.1	31.4	0	0.1001	cytb	Phlegopsis borbae	Rhegmatorhina hoffmannsi	"Willis, E. O. 1968. Taxonomy and behavior of Pale-faced Antbirds. Auk 85:253-264."	"Willis, E. O. 1984. Phlegopsis erythroptera (Gould, 1855) and relatives (Aves, Formicariidae) as army ant followers. Revista Brasileira de Zoologica 2:165-170; Dunning, J. B., Jr. 2008. CRC handbook of avian body masses. Second edition. CRC Press, Boca Raton, FL, USA."
231	woodcreepers.antbirds	Thamnophilidae	Phaenostictus	mcleannani	Turdidae	Catharus	ustulatus	16	0	16	51.4	32.79	0	0.2307	cytb	Phaenostictus mcleannani	Catharus ustulatus	"Willis, E. O. 1966. The role of migrant birds at swarms of army ants. Living Bird 5:187-231."	"Hartman, F. A. 1961. Locomotor mechanisms of birds. Smithsonian Miscellaneous Collections 143:1-91; Willis, E. O. 1973. The behavior of Ocellated Antbirds. Smithsonian Institution Contributions to Zoology No. 144."
232	woodcreepers.antbirds	Thamnophilidae	Phaenostictus	mcleannani	Dendrocolaptidae	Dendrocincla	fuliginosa	116	0	116	51.4	41	0	0.1978	cytb	Phaenostictus mcleannani	Dendrocincla fuliginosa	"Willis, E. O. 1972. The behavior of Plain-brown Woodcreepers, Dendrocincla fuliginosa. Wilson Bulletin 84:377-420; Willis, E. O. 1973. The behavior of Ocellated Antbirds. Smithsonian Institution Contributions to Zoology No. 144."	"Willis, E. O. 1972. The behavior of Plain-brown Woodcreepers, Dendrocincla fuliginosa. Wilson Bulletin 84:377-420; Willis, E. O. 1973. The behavior of Ocellated Antbirds. Smithsonian Institution Contributions to Zoology No. 144."
233	woodcreepers.antbirds	Thamnophilidae	Phaenostictus	mcleannani	Dendrocolaptidae	Dendrocincla	homochroa	10	0	10	51.4	41.05	0	0.1978	cytb	Phaenostictus mcleannani	Dendrocincla homochroa	"Willis, E. O. 1983. Three Dendrocincla woodcreepers (Aves, Dendrocolaptidae) as army ant followers. Cincia e Cultura 35: 201-204."	"Hartman, F. A. 1961. Locomotor mechanisms of birds. Smithsonian Miscellaneous Collections 143:1-91; Willis, E. O. 1973. The behavior of Ocellated Antbirds. Smithsonian Institution Contributions to Zoology No. 144."
234	woodcreepers.antbirds	Thamnophilidae	Phaenostictus	mcleannani	Thraupidae	Eucometis	penicillata	258	0	258	51.4	32.5	0	0.2459	cytb	Phaenostictus mcleannani	Eucometis penicillata	"Willis, E. O. 1985. Behavior and systematic status of Gray-headed Tanagers (Trichothraupis penicillata, Emberizidae). Naturalia 10:113-145."	"Willis, E. O. 1973. The behavior of Ocellated Antbirds. Smithsonian Institution Contributions to Zoology No. 144; Willis, E. O. 1985. Behavior and systematic status of Gray-headed Tanagers (Trichothraupis penicillata, Emberizidae). Naturalia 10:113-145."
235	woodcreepers.antbirds	Thamnophilidae	Phaenostictus	mcleannani	Thamnophilidae	Gymnopithys	leucaspis	2825	3	2828	51.4	31.1	0	0.1194	cytb	Phaenostictus mcleannani	Gymnopithys leucaspis	"Willis, E. O. 1973. The behavior of Ocellated Antbirds. Smithsonian Institution Contributions to Zoology No. 144."	"Willis, E. O. 1973. The behavior of Ocellated Antbirds. Smithsonian Institution Contributions to Zoology No. 144; Dunning, J. B., Jr. 2008. CRC handbook of avian body masses. Second edition. CRC Press, Boca Raton, FL, USA."
236	woodcreepers.antbirds	Thamnophilidae	Phaenostictus	mcleannani	Thamnophilidae	Hylophylax	naevioides	152	0	152	51.4	17.5	0	0.1487	cytb	Phaenostictus mcleannani	Hylophylax naevioides	"Willis, E. O. 1972. The behavior of Spotted Antbirds. Ornithological Monographs No. 10."	"Willis, E. O. 1972. The behavior of Spotted Antbirds. Ornithological Monographs No. 10; Willis, E. O. 1973. The behavior of Ocellated Antbirds. Smithsonian Institution Contributions to Zoology No. 144."
237	woodcreepers.antbirds	Thamnophilidae	Phaenostictus	mcleannani	Thamnophilidae	Myrmeciza	exsul	15	0	15	51.4	27.4	0	0.1481	cytb	Phaenostictus mcleannani	Myrmeciza exsul	"Willis, E. O. and Y. Oniki. 1972. Ecology and nesting behavior of the Chestnut-backed Antbird (Myrmeciza exsul). Condor 74:87-98."	"Willis, E. O. and Y. Oniki. 1972. Ecology and nesting behavior of the Chestnut-backed Antbird (Myrmeciza exsul). Condor 74:87-98; Willis, E. O. 1973. The behavior of Ocellated Antbirds. Smithsonian Institution Contributions to Zoology No. 144."
238	woodcreepers.antbirds	Thamnophilidae	Phaenostictus	mcleannani	Thamnophilidae	Thamnophilus	atrinucha	5	3	8	51.4	21.41	0	0.1497	cytb	Phaenostictus mcleannani	Thamnophilus atrinucha	"Willis, E. O. 1973. The behavior of Ocellated Antbirds. Smithsonian Institution Contributions to Zoology No. 144."	"Hartman, F. A. 1961. Locomotor mechanisms of birds. Smithsonian Miscellaneous Collections 143:1-91; Willis, E. O. 1973. The behavior of Ocellated Antbirds. Smithsonian Institution Contributions to Zoology No. 144."
239	woodcreepers.antbirds	Thamnophilidae	Phaenostictus	mcleannani	Dendrocolaptidae	Xiphorhynchus	susurrans	30	7	37	51.4	46.51	0	0.1978	cytb	Phaenostictus mcleannani	Xiphorhynchus susurrans	"Willis, E. O. 1973. The behavior of Ocellated Antbirds. Smithsonian Institution Contributions to Zoology No. 144; Willis, E. O. 1983. Trans-Andean Xiphorhynchus (Aves, Dendrocolaptidae) as army ant followers. Revista Brasileira de Biologia 43:125-131."	"Hartman, F. A. 1961. Locomotor mechanisms of birds. Smithsonian Miscellaneous Collections 143:1-91; Willis, E. O. 1973. The behavior of Ocellated Antbirds. Smithsonian Institution Contributions to Zoology No. 144."
240	woodcreepers.antbirds	Formicariidae	Formicarius	analis	Thamnophilidae	Pyriglena	leuconota	7	1	8	53	34.15	0	0.2074	cytb	Formicarius analis	Pyriglena leuconota	"Willis, E. O. 1981. Diversity in adversity: the behaviors of two subordinate antbirds. Arquivos de Zoologia 30:159-234."	"Willis data in Oniki, Y. 1974. Some temperatures of birds of Belm, Brazil. Acta Amazonica 4:63Ð68; Willis, E. O. 1981. Diversity in adversity: the behaviors of two subordinate antbirds. Arquivos de Zoologia 30:159-234."
241	woodcreepers.antbirds	Tyrannidae	Attila	spadiceus	Dendrocolaptidae	Dendrocincla	fuliginosa	14	2	16	35.78	41.88	1	0.2259	cytb	Attila spadiceus	Dendrocincla fuliginosa	"Willis, E. O. 1983. Flycatchers, cotingas and drongos (Tyrannidae, Muscicapidae, Cotingidae and Dicruridae) as ant followers. Le Gerfaut 73:265-280."	"Hartman, F. A. 1961. Locomotor mechanisms of birds. Smithsonian Miscellaneous Collections 143:1-91; Willis data in Oniki, Y. 1974. Some temperatures of birds of Belm, Brazil. Acta Amazonica 4:63Ð68."
242	woodcreepers.antbirds	Thraupidae	Trichothraupis	melanops	Thamnophilidae	Pyriglena	leucoptera	33	8	41	22.4	27.6	1	0.2459	cytb	Trichothraupis melanops	Pyriglena leucoptera	"Willis, E. O. 1986. Tanagers, finches, and weavers as ant followers. Le Gerfaut 76:307-316; Faria, C. M. A., and M. Rodrigues. 2009. Birds and army ants in a fragment of the Atlantic Forest of Brazil. Journal of Field Ornithology 80:328-335."	"Faria, C. M. A., and M. Rodrigues. 2009. Birds and army ants in a fragment of the Atlantic Forest of Brazil. Journal of Field Ornithology 80:328-335."
243	woodcreepers.antbirds	Thraupidae	Eucometis	penicillata	Thamnophilidae	Gymnopithys	leucaspis	139	64	203	32.5	31.1	0	0.2459	cytb	Eucometis penicillata	Gymnopithys leucaspis	"Willis, E. O. 1985. Behavior and systematic status of Gray-headed Tanagers (Trichothraupis penicillata, Emberizidae). Naturalia 10:113-145."	"Willis, E. O. 1985. Behavior and systematic status of Gray-headed Tanagers (Trichothraupis penicillata, Emberizidae). Naturalia 10:113-145; Dunning, J. B., Jr. 2008. CRC handbook of avian body masses. Second edition. CRC Press, Boca Raton, FL, USA. [Panama]"
244	woodcreepers.antbirds	Thraupidae	Eucometis	penicillata	Thamnophilidae	Hylophylax	naevioides	37	0	37	32.5	17.5	0	0.2459	cytb	Eucometis penicillata	Hylophylax naevioides	"Willis, E. O. 1972. The behavior of Spotted Antbirds. Ornithological Monographs No. 10."	"Willis, E. O. 1972. The behavior of Spotted Antbirds. Ornithological Monographs No. 10; Willis, E. O. 1985. Behavior and systematic status of Gray-headed Tanagers (Trichothraupis penicillata, Emberizidae). Naturalia 10:113-145. [Panama]"
245	woodcreepers.antbirds	Thraupidae	Eucometis	penicillata	Thamnophilidae	Pyriglena	leuconota	11	2	13	31	33.9	1	0.2459	cytb	Eucometis penicillata	Pyriglena leuconota	"Willis, E. O. 1985. Behavior and systematic status of Gray-headed Tanagers (Trichothraupis penicillata, Emberizidae). Naturalia 10:113-145."	"Willis data in Oniki, Y. 1974. Some temperatures of birds of Belm, Brazil. Acta Amazonica 4:63Ð68. [Belem]"
246	woodcreepers.antbirds	Thraupidae	Tachyphonus	rufus	Thamnophilidae	Pyriglena	leuconota	5	1	6	34.8	34.15	0	0.2459	cytb	Tachyphonus rufus	Pyriglena leuconota	"Willis, E. O. 1981. Diversity in adversity: the behaviors of two subordinate antbirds. Arquivos de Zoologia 30:159-234."	"Willis data in Oniki, Y. 1974. Some temperatures of birds of Belm, Brazil. Acta Amazonica 4:63Ð68; Willis, E. O. 1981. Diversity in adversity: the behaviors of two subordinate antbirds. Arquivos de Zoologia 30:159-234; Graves, G. R., and R. L. Zusi. 1990. Avian body weights from the lower Rio Xingu, Brazil. Bulletin of the British Ornithologists' Club 110:20-25."
